# Supplementary material for: Structural Investigation of MscL Gating Using Experimental Data and Coarse Grained MD Simulations
Source: PLoS Comput Biol. 2012 Sep 20;8(9):e1002683. doi: 10.1371/journal.pcbi.1002683 (PMC3447979; doi:10.1371/journal.pcbi.1002683)
Supplement: Dataset S1 — Open pore structure of MscL from a coarse grained simulation using distance and solvent restraints combined with membrane tension ( (1)) showing a pore radius of 13.7 Å. Each residue is represented by a backbone particle and 0 or more side chain particles. Open pore structure of MscL from a coarse grained simulation using distance and solvent restraints combined with membrane tension ( (2)) showing a pore radius of 15.8 Å. Each residue is represented by a backbone particle and 0 or more side chain particles. Open pore structure of MscL from a coarse grained simulation using solvent restraints () showing a pore radius of 14.3 Å. Each residue is represented by a backbone particle and 0 or more side chain particles. (ZIP) [file pcbi.1002683.s001.zip]

Archive with 3 entries (3 files):
- mscl_open_DallS.pdb
- mscl_open_DallT30_1.pdb
- mscl_open_DallT30_2.pdb
