# Supplementary material for: Structural Investigation of MscL Gating Using Experimental Data and Coarse Grained MD Simulations
Source: PLoS Comput Biol. 2012 Sep 20;8(9):e1002683. doi: 10.1371/journal.pcbi.1002683 (PMC3447979; doi:10.1371/journal.pcbi.1002683)
Supplement: Dataset S1 — Open pore structure of MscL from a coarse grained simulation using distance and solvent restraints combined with membrane tension ( (1)) showing a pore radius of 13.7 Å. Each residue is represented by a backbone particle and 0 or more side chain particles. Open pore structure of MscL from a coarse grained simulation using distance and solvent restraints combined with membrane tension ( (2)) showing a pore radius of 15.8 Å. Each residue is represented by a backbone particle and 0 or more side chain particles. Open pore structure of MscL from a coarse grained simulation using solvent restraints () showing a pore radius of 14.3 Å. Each residue is represented by a backbone particle and 0 or more side chain particles. (ZIP) [file pcbi.1002683.s001.zip › mscl_open_DallS.pdb]

TITLE     MSCL PROTEIN IN OPEN STATE 
AUTHOR	  E. Deplazes, M. Louhivuori, D. Jayatilaka, S-J Marrink, B. Corry 
REMARK	  MODEL OF THE E-COLI MECHANSOENSITIVE CHANNEL OF LARGE CONDUCTANCE (MSCL) 
REMARK    IN THE OPEN STATE OBTAINED FROM CORASE-GRAINED MOLECULAR DYNAMICS
REMARK    SIMULATION AND EXPERIMENTAL RESTRAINTS. 
REMARK    THE PROTEIN WAS MODLLED USING THE MARTINI COARSE GRAINED FORCE FIELD 
CRYST1  199.498  199.498  114.807  90.00  90.00  90.00 P 1           1
MODEL        1
ATOM      1 BCQd MET     1      71.594 114.963  46.593  1.00  0.00            
ATOM      2 5SCC MET     1      71.704 113.303  43.283  1.00  0.00            
ATOM      3 BHNd SER     2      69.004 115.143  48.493  1.00  0.00            
ATOM      4 1SHP SER     2      67.064 113.623  48.463  1.00  0.00            
ATOM      5 BHNd ILE     3      70.804 114.243  51.733  1.00  0.00            
ATOM      6 1SHA ILE     3      71.094 116.773  53.513  1.00  0.00            
ATOM      7 BHNd ILE     4      70.054 111.423  52.023  1.00  0.00            
ATOM      8 1SHA ILE     4      67.784 109.823  53.403  1.00  0.00            
ATOM      9 BHNd LYS     5      71.514 110.553  48.783  1.00  0.00            
ATOM     10 3SHC LYS     5      68.494 109.493  46.673  1.00  0.00            
ATOM     11 SHQd LYS     5      66.674 107.903  47.623  1.00  0.00            
ATOM     12 0BHN GLU     6      74.514 111.633  49.723  1.00  0.00            
ATOM     13 SHQa GLU     6      77.004 111.673  47.193  1.00  0.00            
ATOM     14 0BHN PHE     7      74.894 109.413  52.503  1.00  0.00            
ATOM     15 4SHS PHE     7      73.834 110.743  55.143  1.00  0.00            
ATOM     16 4SHS PHE     7      74.154 112.863  56.783  1.00  0.00            
ATOM     17 4SHS PHE     7      73.754 110.403  57.823  1.00  0.00            
ATOM     18 0BHN ARG     8      75.094 106.683  50.703  1.00  0.00            
ATOM     19 0SHN ARG     8      74.304 104.133  51.243  1.00  0.00            
ATOM     20 SHQd ARG     8      74.174 101.823  48.813  1.00  0.00            
ATOM     21 BHNa GLU     9      77.764 107.213  49.033  1.00  0.00            
ATOM     22 SHQa GLU     9      77.624 104.503  45.813  1.00  0.00            
ATOM     23 BHNa PHE    10      80.114 107.433  51.633  1.00  0.00            
ATOM     24 4SHS PHE    10      82.164 109.113  50.883  1.00  0.00            
ATOM     25 4SHS PHE    10      82.614 110.893  48.903  1.00  0.00            
ATOM     26 4SHS PHE    10      84.414 110.603  50.893  1.00  0.00            
ATOM     27 0BHN ALA    11      79.374 104.683  52.973  1.00  0.00            
ATOM     28 BHNa MET    12      80.004 102.513  50.233  1.00  0.00            
ATOM     29 5SHC MET    12      81.164  99.893  53.363  1.00  0.00            
ATOM     30 5BSP ARG    13      82.804 104.183  48.993  1.00  0.00            
ATOM     31 0SSN ARG    13      82.324 106.503  46.883  1.00  0.00            
ATOM     32 SSQd ARG    13      80.874 108.593  44.573  1.00  0.00            
ATOM     33 5BSP GLY    14      84.824 103.373  49.033  1.00  0.00            
ATOM     34 5BSP ASN    15      87.064 101.693  48.043  1.00  0.00            
ATOM     35 5SSP ASN    15      86.544 100.213  44.913  1.00  0.00            
ATOM     36 BHNd VAL    16      89.414 103.353  50.863  1.00  0.00            
ATOM     37 2SHA VAL    16      89.174 105.873  50.053  1.00  0.00            
ATOM     38 BHNd VAL    17      88.034 101.853  53.403  1.00  0.00            
ATOM     39 2SHA VAL    17      87.924 101.653  56.043  1.00  0.00            
ATOM     40 BHNd ASP    18      87.534  98.803  51.973  1.00  0.00            
ATOM     41 SHQa ASP    18      85.114  97.743  53.393  1.00  0.00            
ATOM     42 BHNd LEU    19      90.524  97.913  51.093  1.00  0.00            
ATOM     43 1SHA LEU    19      92.504  98.273  53.713  1.00  0.00            
ATOM     44 5BHC ALA    20      91.804  98.043  53.893  1.00  0.00            
ATOM     45 0BHN VAL    21      89.534  95.583  55.973  1.00  0.00            
ATOM     46 2SHA VAL    21      88.804  93.583  54.403  1.00  0.00            
ATOM     47 0BHN GLY    22      90.174  93.233  54.443  1.00  0.00            
ATOM     48 0BHN VAL    23      93.714  93.243  55.213  1.00  0.00            
ATOM     49 2SHA VAL    23      93.094  91.243  53.583  1.00  0.00            
ATOM     50 0BHN ILE    24      93.374  93.193  58.413  1.00  0.00            
ATOM     51 1SHA ILE    24      93.444  93.313  61.513  1.00  0.00            
ATOM     52 0BHN ILE    25      91.294  90.203  58.343  1.00  0.00            
ATOM     53 1SHA ILE    25      93.254  88.443  56.713  1.00  0.00            
ATOM     54 0BHN GLY    26      93.174  88.143  57.023  1.00  0.00            
ATOM     55 5BHC ALA    27      95.744  88.293  59.083  1.00  0.00            
ATOM     56 5BHC ALA    28      94.034  87.583  61.543  1.00  0.00            
ATOM     57 0BHN PHE    29      93.134  83.963  60.513  1.00  0.00            
ATOM     58 4SHS PHE    29      90.514  84.523  59.003  1.00  0.00            
ATOM     59 4SHS PHE    29      89.134  85.793  57.053  1.00  0.00            
ATOM     60 4SHS PHE    29      87.834  84.233  58.833  1.00  0.00            
ATOM     61 0BHN GLY    30      95.844  83.193  60.473  1.00  0.00            
ATOM     62 0BHN LYS    31      96.714  84.513  63.683  1.00  0.00            
ATOM     63 3SHC LYS    31      98.954  86.033  63.223  1.00  0.00            
ATOM     64 SHQd LYS    31     101.314  84.603  62.233  1.00  0.00            
ATOM     65 0BHN ILE    32      94.934  83.173  65.103  1.00  0.00            
ATOM     66 1SHA ILE    32      94.004  82.763  68.033  1.00  0.00            
ATOM     67 0BHN VAL    33      95.834  79.883  64.283  1.00  0.00            
ATOM     68 2SHA VAL    33      96.104  79.953  61.653  1.00  0.00            
ATOM     69 0BHN SER    34      99.994  80.463  65.123  1.00  0.00            
ATOM     70 1SHP SER    34     101.424  81.933  63.663  1.00  0.00            
ATOM     71 0BHN SER    35      99.474  81.873  68.483  1.00  0.00            
ATOM     72 1SHP SER    35      98.434  84.113  68.293  1.00  0.00            
ATOM     73 BHNa LEU    36      97.814  79.323  69.783  1.00  0.00            
ATOM     74 1SHA LEU    36      94.514  80.163  69.613  1.00  0.00            
ATOM     75 BHNa VAL    37     100.234  76.653  69.423  1.00  0.00            
ATOM     76 2SHA VAL    37     102.564  75.723  70.293  1.00  0.00            
ATOM     77 0BHN ALA    38     102.614  78.313  70.813  1.00  0.00            
ATOM     78 BHNa ASP    39     101.104  79.153  73.483  1.00  0.00            
ATOM     79 SHQa ASP    39      98.574  77.863  74.483  1.00  0.00            
ATOM     80 BTNd ILE    40     101.804  82.513  73.093  1.00  0.00            
ATOM     81 1STA ILE    40     103.104  83.623  75.683  1.00  0.00            
ATOM     82 BTNd ILE    41     104.934  83.403  70.393  1.00  0.00            
ATOM     83 1STA ILE    41     104.804  81.513  67.943  1.00  0.00            
ATOM     84 BHNd MET    42     106.434  84.353  72.523  1.00  0.00            
ATOM     85 5SHC MET    42     105.314  84.383  76.643  1.00  0.00            
ATOM     86 0BHN PRO    43     109.194  85.223  70.903  1.00  0.00            
ATOM     87 2SHA PRO    43     110.674  82.633  70.363  1.00  0.00            
ATOM     88 0BHN PRO    44     110.544  86.743  73.413  1.00  0.00            
ATOM     89 2SHA PRO    44     113.154  87.683  73.153  1.00  0.00            
ATOM     90 BHNd LEU    45     110.844  84.463  75.633  1.00  0.00            
ATOM     91 1SHA LEU    45     113.034  82.783  74.433  1.00  0.00            
ATOM     92 BTNd GLY    46     113.374  86.363  78.083  1.00  0.00            
ATOM     93 BTNd LEU    47     117.364  88.343  76.333  1.00  0.00            
ATOM     94 1STA LEU    47     117.674  86.093  73.833  1.00  0.00            
ATOM     95 BTNd LEU    48     118.054  91.443  75.743  1.00  0.00            
ATOM     96 1STA LEU    48     119.384  91.113  72.743  1.00  0.00            
ATOM     97 5BCP ILE    49     119.634  94.503  77.433  1.00  0.00            
ATOM     98 1SCA ILE    49     122.234  93.563  76.023  1.00  0.00            
ATOM     99 5BCP GLY    50     118.394  94.213  79.513  1.00  0.00            
ATOM    100 5BSP GLY    51     118.904  94.373  80.113  1.00  0.00            
ATOM    101 BHNd ILE    52     122.454  92.523  81.483  1.00  0.00            
ATOM    102 1SHA ILE    52     125.144  92.043  80.023  1.00  0.00            
ATOM    103 BHNd ASP    53     122.294  93.793  84.593  1.00  0.00            
ATOM    104 SHQa ASP    53     119.834  92.343  85.753  1.00  0.00            
ATOM    105 BHNd PHE    54     124.114  97.473  83.233  1.00  0.00            
ATOM    106 4SHS PHE    54     125.164  99.423  85.273  1.00  0.00            
ATOM    107 4SHS PHE    54     126.734  99.853  87.433  1.00  0.00            
ATOM    108 4SHS PHE    54     127.494 100.753  85.003  1.00  0.00            
ATOM    109 BHNd LYS    55     122.174  98.143  81.423  1.00  0.00            
ATOM    110 3SHC LYS    55     121.244 101.113  81.993  1.00  0.00            
ATOM    111 SHQd LYS    55     118.944 102.123  82.413  1.00  0.00            
ATOM    112 BTNd GLN    56     118.884  97.553  84.153  1.00  0.00            
ATOM    113 4STP GLN    56     118.494 101.663  82.873  1.00  0.00            
ATOM    114 5BCP PHE    57     119.624  98.303  85.963  1.00  0.00            
ATOM    115 4SCS PHE    57     121.154 100.633  87.283  1.00  0.00            
ATOM    116 4SCS PHE    57     122.954 102.343  88.323  1.00  0.00            
ATOM    117 4SCS PHE    57     120.674 103.283  87.233  1.00  0.00            
ATOM    118 4BSP ALA    58     119.564 102.123  82.653  1.00  0.00            
ATOM    119 5BCP VAL    59     122.254 106.173  83.573  1.00  0.00            
ATOM    120 2SCA VAL    59     124.084 104.343  84.103  1.00  0.00            
ATOM    121 BENd THR    60     120.714 108.713  82.963  1.00  0.00            
ATOM    122  SP1 THR    60     119.554 109.953  84.933  1.00  0.00            
ATOM    123 5BCP LEU    61     118.284 108.283  80.583  1.00  0.00            
ATOM    124 1SCA LEU    61     119.624 109.303  77.983  1.00  0.00            
ATOM    125 5BSP ARG    62     116.454 107.063  80.703  1.00  0.00            
ATOM    126 0SSN ARG    62     113.344 108.643  81.403  1.00  0.00            
ATOM    127 SSQd ARG    62     110.924 110.673  81.593  1.00  0.00            
ATOM    128 5BSP ASP    63     115.964 104.253  79.353  1.00  0.00            
ATOM    129 SSQa ASP    63     118.214 102.603  81.583  1.00  0.00            
ATOM    130 4BCP ALA    64     114.514 102.553  76.993  1.00  0.00            
ATOM    131 BENd GLN    65     111.624 101.363  78.483  1.00  0.00            
ATOM    132  SP4 GLN    65     110.954 104.263  80.473  1.00  0.00            
ATOM    133 5BCP GLY    66     110.834  99.563  78.723  1.00  0.00            
ATOM    134 5BSP ASP    67     109.144  97.293  78.993  1.00  0.00            
ATOM    135 SSQa ASP    67     106.514  97.743  77.393  1.00  0.00            
ATOM    136 5BSP ILE    68     110.944  96.163  80.573  1.00  0.00            
ATOM    137 1SSA ILE    68     110.144  93.223  81.173  1.00  0.00            
ATOM    138 BCNa PRO    69     113.714  94.463  77.953  1.00  0.00            
ATOM    139 2SCA PRO    69     113.774  91.793  79.003  1.00  0.00            
ATOM    140 4BCP ALA    70     113.904  95.823  76.533  1.00  0.00            
ATOM    141 BHNd VAL    71     111.224  96.593  74.423  1.00  0.00            
ATOM    142 2SHA VAL    71     112.424  98.123  72.633  1.00  0.00            
ATOM    143 BHNd VAL    72     109.054  93.313  75.053  1.00  0.00            
ATOM    144 2SHA VAL    72     111.064  91.593  75.003  1.00  0.00            
ATOM    145 BHNd MET    73     106.874  93.913  72.603  1.00  0.00            
ATOM    146 5SHC MET    73     103.434  92.703  71.703  1.00  0.00            
ATOM    147 BHNd HIS    74     109.024  94.223  69.763  1.00  0.00            
ATOM    148 4SHS HIS    74     109.874  96.793  68.693  1.00  0.00            
ATOM    149 1SHS HIS    74     109.334  99.433  68.893  1.00  0.00            
ATOM    150 1SHS HIS    74     111.244  98.563  67.183  1.00  0.00            
ATOM    151 0BHN TYR    75     109.904  91.273  69.803  1.00  0.00            
ATOM    152 4SHS TYR    75     112.234  91.253  71.823  1.00  0.00            
ATOM    153 4SHS TYR    75     114.234  89.573  72.533  1.00  0.00            
ATOM    154 1SHS TYR    75     113.114  91.203  74.373  1.00  0.00            
ATOM    155 0BHN GLY    76     106.754  89.523  69.433  1.00  0.00            
ATOM    156 0BHN VAL    77     106.024  90.723  66.723  1.00  0.00            
ATOM    157 2SHA VAL    77     105.334  93.273  66.593  1.00  0.00            
ATOM    158 0BHN PHE    78     108.764  89.323  64.963  1.00  0.00            
ATOM    159 4SHS PHE    78     110.494  89.123  62.743  1.00  0.00            
ATOM    160 4SHS PHE    78     112.834  88.053  61.933  1.00  0.00            
ATOM    161 4SHS PHE    78     111.754  90.113  60.573  1.00  0.00            
ATOM    162 0BHN ILE    79     107.824  85.373  65.883  1.00  0.00            
ATOM    163 1SHA ILE    79     110.414  83.683  65.683  1.00  0.00            
ATOM    164 0BHN GLN    80     105.454  85.373  64.863  1.00  0.00            
ATOM    165 4SHP GLN    80     102.524  86.223  66.933  1.00  0.00            
ATOM    166 0BHN ASN    81     106.214  85.573  61.683  1.00  0.00            
ATOM    167 5SHP ASN    81     105.314  86.193  58.953  1.00  0.00            
ATOM    168 0BHN VAL    82     108.204  82.343  61.633  1.00  0.00            
ATOM    169 2SHA VAL    82     110.594  83.243  60.933  1.00  0.00            
ATOM    170 0BHN PHE    83     105.854  80.523  62.513  1.00  0.00            
ATOM    171 4SHS PHE    83     105.214  78.063  64.193  1.00  0.00            
ATOM    172 4SHS PHE    83     103.554  76.423  65.543  1.00  0.00            
ATOM    173 4SHS PHE    83     105.444  75.383  63.923  1.00  0.00            
ATOM    174 0BHN ASP    84     103.844  81.273  59.573  1.00  0.00            
ATOM    175 SHQa ASP    84     101.834  83.093  61.273  1.00  0.00            
ATOM    176 0BHN PHE    85     105.824  80.023  57.453  1.00  0.00            
ATOM    177 4SHS PHE    85     109.064  80.123  56.543  1.00  0.00            
ATOM    178 4SHS PHE    85     111.204  81.053  55.183  1.00  0.00            
ATOM    179 4SHS PHE    85     111.554  79.613  57.443  1.00  0.00            
ATOM    180 0BHN LEU    86     105.854  76.793  58.533  1.00  0.00            
ATOM    181 1SHA LEU    86     108.274  76.773  60.303  1.00  0.00            
ATOM    182 0BHN ILE    87     102.504  76.363  58.403  1.00  0.00            
ATOM    183 1SHA ILE    87     101.334  77.293  61.113  1.00  0.00            
ATOM    184 0BHN VAL    88     102.274  76.873  54.993  1.00  0.00            
ATOM    185 2SHA VAL    88      99.864  76.333  54.003  1.00  0.00            
ATOM    186 5BHC ALA    89     104.044  74.383  54.273  1.00  0.00            
ATOM    187 0BHN PHE    90     102.084  72.073  56.093  1.00  0.00            
ATOM    188 4SHS PHE    90     102.964  69.213  56.483  1.00  0.00            
ATOM    189 4SHS PHE    90     104.444  67.143  57.413  1.00  0.00            
ATOM    190 4SHS PHE    90     102.014  66.693  56.323  1.00  0.00            
ATOM    191 5BHC ALA    91      98.984  72.663  53.843  1.00  0.00            
ATOM    192 BHNa ILE    92     100.634  71.723  51.093  1.00  0.00            
ATOM    193 1SHA ILE    92     101.334  73.823  48.923  1.00  0.00            
ATOM    194 BHNa PHE    93     101.774  68.723  51.993  1.00  0.00            
ATOM    195 4SHS PHE    93     104.484  67.303  52.043  1.00  0.00            
ATOM    196 4SHS PHE    93     106.574  65.903  51.083  1.00  0.00            
ATOM    197 4SHS PHE    93     106.414  66.433  53.723  1.00  0.00            
ATOM    198 BHNa MET    94      98.794  67.533  52.623  1.00  0.00            
ATOM    199 5SHC MET    94      97.474  70.943  54.523  1.00  0.00            
ATOM    200 0BHN ALA    95      97.674  67.643  49.863  1.00  0.00            
ATOM    201 BTNd ILE    96      94.764  65.513  50.643  1.00  0.00            
ATOM    202 1STA ILE    96      93.344  67.053  52.913  1.00  0.00            
ATOM    203 BTNd LYS    97      95.734  63.373  51.293  1.00  0.00            
ATOM    204 3STC LYS    97      95.494  60.763  49.253  1.00  0.00            
ATOM    205 STQd LYS    97      95.824  60.913  46.703  1.00  0.00            
ATOM    206 BTNd LEU    98      98.194  62.803  52.723  1.00  0.00            
ATOM    207 1STA LEU    98      98.884  62.563  55.653  1.00  0.00            
ATOM    208 BTNd ILE    99     101.084  63.493  49.903  1.00  0.00            
ATOM    209 1STA ILE    99     102.924  62.713  52.273  1.00  0.00            
ATOM    210 5BCP ASN   100     101.034  65.123  47.583  1.00  0.00            
ATOM    211 5SCP ASN   100      98.854  64.243  45.543  1.00  0.00            
ATOM    212 5BSP LYS   101     101.944  67.933  45.533  1.00  0.00            
ATOM    213 3SSC LYS   101     104.934  67.923  46.353  1.00  0.00            
ATOM    214 SSQd LYS   101     107.034  66.863  46.163  1.00  0.00            
ATOM    215 5BCP LEU   102     100.954  68.973  42.933  1.00  0.00            
ATOM    216 1SCA LEU   102      99.014  66.863  41.643  1.00  0.00            
ATOM    217 5BSP ASN   103     103.434  70.373  40.733  1.00  0.00            
ATOM    218 5SSP ASN   103     105.794  69.333  41.503  1.00  0.00            
ATOM    219 5BSP ARG   104     102.104  72.583  39.093  1.00  0.00            
ATOM    220 0SSN ARG   104      99.754  71.743  36.843  1.00  0.00            
ATOM    221 SSQd ARG   104      97.574  70.213  35.723  1.00  0.00            
ATOM    222 5BCP LYS   105     101.004  75.193  40.633  1.00  0.00            
ATOM    223 3SCC LYS   105     103.364  77.293  39.963  1.00  0.00            
ATOM    224 SCQd LYS   105     105.204  77.933  38.973  1.00  0.00            
ATOM    225 5BCP LYS   106      98.894  75.203  42.073  1.00  0.00            
ATOM    226 3SCC LYS   106      99.314  73.433  44.703  1.00  0.00            
ATOM    227 SCQd LYS   106      97.924  71.953  46.423  1.00  0.00            
ATOM    228 5BSP GLU   107      95.594  75.753  42.043  1.00  0.00            
ATOM    229 SSQa GLU   107      93.304  73.363  44.203  1.00  0.00            
ATOM    230 5BSP GLU   108      92.934  77.453  41.483  1.00  0.00            
ATOM    231 SSQa GLU   108      89.774  77.363  43.583  1.00  0.00            
ATOM    232 0BTN PRO   109      92.924  80.883  41.933  1.00  0.00            
ATOM    233 2STA PRO   109      91.734  82.673  39.773  1.00  0.00            
ATOM    234 0BTN ALA   110      93.474  80.453  45.293  1.00  0.00            
ATOM    235 0BTN ALA   111      95.064  78.853  46.293  1.00  0.00            
ATOM    236 4BCP ALA   112      97.894  77.573  46.143  1.00  0.00            
ATOM    237 BCNa PRO   113      99.874  79.273  48.753  1.00  0.00            
ATOM    238 2SCA PRO   113      99.704  77.543  51.113  1.00  0.00            
ATOM    239 0BHN ALA   114     100.714  81.553  47.833  1.00  0.00            
ATOM    240 0BHN PRO   115     102.064  79.793  44.033  1.00  0.00            
ATOM    241 2SHA PRO   115     102.764  77.143  45.433  1.00  0.00            
ATOM    242 BHNd THR   116      99.294  80.513  42.843  1.00  0.00            
ATOM    243 1SHP THR   116      97.864  80.013  40.733  1.00  0.00            
ATOM    244 BHNd LYS   117      99.224  84.013  43.343  1.00  0.00            
ATOM    245 3SHC LYS   117      96.534  84.243  45.663  1.00  0.00            
ATOM    246 SHQd LYS   117      95.904  83.343  48.003  1.00  0.00            
ATOM    247 0BHN GLU   118     101.984  84.653  41.773  1.00  0.00            
ATOM    248 SHQa GLU   118     105.414  82.243  41.493  1.00  0.00            
ATOM    249 0BHN GLU   119     101.244  82.973  38.613  1.00  0.00            
ATOM    250 SHQa GLU   119     103.454  81.193  35.673  1.00  0.00            
ATOM    251 0BHN VAL   120      98.224  85.283  37.853  1.00  0.00            
ATOM    252 2SHA VAL   120      96.264  83.533  37.473  1.00  0.00            
ATOM    253 0BHN LEU   121     100.294  88.293  38.423  1.00  0.00            
ATOM    254 1SHA LEU   121      97.534  90.033  37.653  1.00  0.00            
ATOM    255 0BHN LEU   122     102.204  87.923  36.623  1.00  0.00            
ATOM    256 1SHA LEU   122     104.754  86.203  38.203  1.00  0.00            
ATOM    257 0BHN THR   123      99.924  87.323  32.983  1.00  0.00            
ATOM    258 1SHP THR   123      99.184  84.843  33.183  1.00  0.00            
ATOM    259 0BHN GLU   124      98.374  90.323  32.813  1.00  0.00            
ATOM    260 SHQa GLU   124      94.904  88.013  33.773  1.00  0.00            
ATOM    261 0BHN ILE   125     101.314  92.143  33.143  1.00  0.00            
ATOM    262 1SHA ILE   125     101.894  92.383  36.173  1.00  0.00            
ATOM    263 0BHN ARG   126     102.744  91.063  30.523  1.00  0.00            
ATOM    264 0SHN ARG   126     104.864  89.263  31.583  1.00  0.00            
ATOM    265 SHQd ARG   126     105.224  86.113  32.643  1.00  0.00            
ATOM    266 0BHN ASP   127     100.344  92.073  28.243  1.00  0.00            
ATOM    267 SHQa ASP   127      99.524  89.623  26.583  1.00  0.00            
ATOM    268 0BHN LEU   128     100.744  95.433  28.503  1.00  0.00            
ATOM    269 1SHA LEU   128      99.374  96.813  31.043  1.00  0.00            
ATOM    270 0BHN LEU   129     103.754  95.323  28.173  1.00  0.00            
ATOM    271 1SHA LEU   129     105.994  97.463  28.363  1.00  0.00            
ATOM    272 0BHN LYS   130     103.894  93.703  24.523  1.00  0.00            
ATOM    273 3SHC LYS   130     103.964  90.383  24.323  1.00  0.00            
ATOM    274 SHQd LYS   130     104.144  88.263  23.353  1.00  0.00            
ATOM    275 BHNa GLU   131     102.134  96.523  22.873  1.00  0.00            
ATOM    276 SHQa GLU   131     101.104  94.193  20.013  1.00  0.00            
ATOM    277 BHNa GLN   132     104.564  98.843  23.473  1.00  0.00            
ATOM    278 4SHP GLN   132     102.054 102.533  23.883  1.00  0.00            
ATOM    279 BHNa ASN   133     106.784  97.023  21.603  1.00  0.00            
ATOM    280 5SHP ASN   133     109.574  96.173  20.993  1.00  0.00            
ATOM    281 BHNa ASN   134     105.004  97.073  18.673  1.00  0.00            
ATOM    282 5SHP ASN   134     102.624  99.563  18.433  1.00  0.00            
ATOM    283 5BCP ARG   135     107.384  98.253  16.633  1.00  0.00            
ATOM    284 0SCN ARG   135     106.034 101.153  15.493  1.00  0.00            
ATOM    285 SCQd ARG   135     105.014 103.743  14.333  1.00  0.00            
ATOM    286 BCQa SER   136     109.264  96.153  15.023  1.00  0.00            
ATOM    287 1SCP SER   136     111.384  95.533  15.943  1.00  0.00            
ATOM    288 BCQd MET   137     103.134 132.883  53.473  1.00  0.00            
ATOM    289 5SCC MET   137     101.284 132.863  56.843  1.00  0.00            
ATOM    290 BHNd SER   138     101.504 129.493  52.953  1.00  0.00            
ATOM    291 1SHP SER   138      99.044 129.953  53.143  1.00  0.00            
ATOM    292 BHNd ILE   139     103.244 127.713  55.303  1.00  0.00            
ATOM    293 1SHA ILE   139     104.834 129.393  57.373  1.00  0.00            
ATOM    294 BHNd ILE   140     100.284 125.873  56.333  1.00  0.00            
ATOM    295 1SHA ILE   140      99.004 128.183  57.953  1.00  0.00            
ATOM    296 BHNd LYS   141      99.734 124.663  53.773  1.00  0.00            
ATOM    297 3SHC LYS   141      98.164 125.623  51.273  1.00  0.00            
ATOM    298 SHQd LYS   141      98.374 126.833  49.583  1.00  0.00            
ATOM    299 0BHN GLU   142     102.534 122.953  53.663  1.00  0.00            
ATOM    300 SHQa GLU   142     103.314 125.123  50.153  1.00  0.00            
ATOM    301 0BHN PHE   143     102.044 120.813  56.483  1.00  0.00            
ATOM    302 4SHS PHE   143      99.394 121.873  58.753  1.00  0.00            
ATOM    303 4SHS PHE   143      98.074 123.723  60.203  1.00  0.00            
ATOM    304 4SHS PHE   143      96.794 121.493  59.373  1.00  0.00            
ATOM    305 0BHN ARG   144      99.224 119.103  54.843  1.00  0.00            
ATOM    306 0SHN ARG   144      96.494 120.383  54.093  1.00  0.00            
ATOM    307 SHQd ARG   144      94.594 120.873  51.223  1.00  0.00            
ATOM    308 BHNa GLU   145     101.284 117.833  51.803  1.00  0.00            
ATOM    309 SHQa GLU   145      99.514 120.913  50.633  1.00  0.00            
ATOM    310 BHNa PHE   146     102.914 116.603  53.423  1.00  0.00            
ATOM    311 4SHS PHE   146     105.494 118.053  53.703  1.00  0.00            
ATOM    312 4SHS PHE   146     107.054 119.973  54.793  1.00  0.00            
ATOM    313 4SHS PHE   146     108.094 117.543  54.233  1.00  0.00            
ATOM    314 0BHN ALA   147     100.474 114.603  55.213  1.00  0.00            
ATOM    315 BHNa MET   148      99.064 113.033  52.473  1.00  0.00            
ATOM    316 5SHC MET   148      96.244 115.673  53.053  1.00  0.00            
ATOM    317 5BSP ARG   149     101.764 109.953  53.103  1.00  0.00            
ATOM    318 0SSN ARG   149     104.304 112.103  52.273  1.00  0.00            
ATOM    319 SSQd ARG   149     104.574 113.513  49.593  1.00  0.00            
ATOM    320 5BSP GLY   150     101.764 108.673  54.953  1.00  0.00            
ATOM    321 5BSP ASN   151     101.154 107.773  57.923  1.00  0.00            
ATOM    322 5SSP ASN   151     101.464 104.593  57.913  1.00  0.00            
ATOM    323 BHNd VAL   152      99.204 109.893  59.843  1.00  0.00            
ATOM    324 2SHA VAL   152     100.604 112.143  59.953  1.00  0.00            
ATOM    325 BHNd VAL   153      97.264 110.863  56.903  1.00  0.00            
ATOM    326 2SHA VAL   153      95.524 112.863  56.863  1.00  0.00            
ATOM    327 BHNd ASP   154      96.614 108.093  55.783  1.00  0.00            
ATOM    328 SHQa ASP   154      97.054 108.313  52.623  1.00  0.00            
ATOM    329 BHNd LEU   155      94.704 106.823  58.223  1.00  0.00            
ATOM    330 1SHA LEU   155      93.124 109.153  60.013  1.00  0.00            
ATOM    331 5BHC ALA   156      92.314 109.313  58.323  1.00  0.00            
ATOM    332 0BHN VAL   157      91.474 109.153  55.013  1.00  0.00            
ATOM    333 2SHA VAL   157      91.544 106.743  53.923  1.00  0.00            
ATOM    334 0BHN GLY   158      90.094 106.093  55.233  1.00  0.00            
ATOM    335 BHNa VAL   159      87.704 106.863  57.253  1.00  0.00            
ATOM    336 2SHA VAL   159      86.924 104.553  58.283  1.00  0.00            
ATOM    337 BHNa ILE   160      85.944 108.603  55.083  1.00  0.00            
ATOM    338 1SHA ILE   160      86.064 111.553  56.043  1.00  0.00            
ATOM    339 BHNa ILE   161      85.304 106.203  52.953  1.00  0.00            
ATOM    340 1SHA ILE   161      83.654 104.293  54.763  1.00  0.00            
ATOM    341 BHNa GLY   162      83.564 103.883  55.653  1.00  0.00            
ATOM    342 0BTN ALA   163      82.944 100.993  53.433  1.00  0.00            
ATOM    343 0BTN ALA   164      81.444  99.023  54.023  1.00  0.00            
ATOM    344 BHNd PHE   165      82.904  95.593  56.763  1.00  0.00            
ATOM    345 4SHS PHE   165      81.524  93.673  58.233  1.00  0.00            
ATOM    346 4SHS PHE   165      80.614  92.393  60.433  1.00  0.00            
ATOM    347 4SHS PHE   165      80.334  91.263  58.003  1.00  0.00            
ATOM    348 BHNd GLY   166      86.274  96.523  57.063  1.00  0.00            
ATOM    349 BHNd LYS   167      85.964  98.593  59.263  1.00  0.00            
ATOM    350 3SHC LYS   167      83.484 100.493  58.523  1.00  0.00            
ATOM    351 SHQd LYS   167      83.264 103.313  57.753  1.00  0.00            
ATOM    352 BHNd ILE   168      84.434  96.313  61.803  1.00  0.00            
ATOM    353 1SHA ILE   168      83.604  98.943  63.213  1.00  0.00            
ATOM    354 0BHN VAL   169      86.794  94.043  61.633  1.00  0.00            
ATOM    355 2SHA VAL   169      87.574  93.073  59.293  1.00  0.00            
ATOM    356 0BHN SER   170      89.384  96.613  62.913  1.00  0.00            
ATOM    357 1SHP SER   170      91.764  95.693  62.853  1.00  0.00            
ATOM    358 0BHN SER   171      87.264  97.333  65.603  1.00  0.00            
ATOM    359 1SHP SER   171      88.604  99.053  66.613  1.00  0.00            
ATOM    360 BHNa LEU   172      87.454  94.263  67.023  1.00  0.00            
ATOM    361 1SHA LEU   172      84.114  93.323  66.413  1.00  0.00            
ATOM    362 BHNa VAL   173      90.634  94.513  67.723  1.00  0.00            
ATOM    363 2SHA VAL   173      91.514  96.863  68.573  1.00  0.00            
ATOM    364 0BHN ALA   174      90.504  97.513  69.383  1.00  0.00            
ATOM    365 BHNa ASP   175      88.084  96.393  71.963  1.00  0.00            
ATOM    366 SHQa ASP   175      90.264  96.213  74.273  1.00  0.00            
ATOM    367 BTNd ILE   176      85.854  96.823  70.473  1.00  0.00            
ATOM    368 1STA ILE   176      82.994  97.853  71.073  1.00  0.00            
ATOM    369 BTNd ILE   177      83.774  93.083  71.193  1.00  0.00            
ATOM    370 1STA ILE   177      82.094  94.053  68.773  1.00  0.00            
ATOM    371 BHNd MET   178      83.374  93.563  73.943  1.00  0.00            
ATOM    372 5SHC MET   178      85.164  96.463  76.183  1.00  0.00            
ATOM    373 0BHN PRO   179      82.724  90.633  75.333  1.00  0.00            
ATOM    374 2SHA PRO   179      80.584  89.433  73.063  1.00  0.00            
ATOM    375 0BHN PRO   180      85.384  88.513  73.583  1.00  0.00            
ATOM    376 2SHA PRO   180      83.774  86.493  73.173  1.00  0.00            
ATOM    377 BHNd LEU   181      87.644  91.233  74.063  1.00  0.00            
ATOM    378 1SHA LEU   181      88.404  91.453  70.983  1.00  0.00            
ATOM    379 0BHN GLY   182      87.584  91.473  77.263  1.00  0.00            
ATOM    380 BHNa LEU   183      87.974  88.143  77.703  1.00  0.00            
ATOM    381 1SHA LEU   183      85.114  86.963  78.253  1.00  0.00            
ATOM    382 BHNa LEU   184      91.314  87.893  75.933  1.00  0.00            
ATOM    383 1SHA LEU   184      90.554  85.023  75.463  1.00  0.00            
ATOM    384 BHNa ILE   185      92.644  89.863  77.943  1.00  0.00            
ATOM    385 1SHA ILE   185      92.834  92.533  76.383  1.00  0.00            
ATOM    386 BHNa GLY   186      92.074  87.843  80.783  1.00  0.00            
ATOM    387 BTNd GLY   187      94.454  84.413  79.233  1.00  0.00            
ATOM    388 5BSP ILE   188      98.414  86.033  80.773  1.00  0.00            
ATOM    389 1SSA ILE   188      96.814  88.683  80.873  1.00  0.00            
ATOM    390 5BSP ASP   189      98.644  84.333  81.733  1.00  0.00            
ATOM    391 SSQa ASP   189     100.584  82.493  83.493  1.00  0.00            
ATOM    392 5BCP PHE   190      98.844  81.813  78.573  1.00  0.00            
ATOM    393 4SCS PHE   190      96.814  81.913  76.003  1.00  0.00            
ATOM    394 4SCS PHE   190      94.734  82.503  74.393  1.00  0.00            
ATOM    395 4SCS PHE   190      97.264  82.683  73.463  1.00  0.00            
ATOM    396 5BCP LYS   191     100.984  80.533  78.273  1.00  0.00            
ATOM    397 3SCC LYS   191     102.974  83.913  77.613  1.00  0.00            
ATOM    398 SCQd LYS   191     103.544  85.223  79.883  1.00  0.00            
ATOM    399 5BSP GLN   192     104.084  80.273  80.553  1.00  0.00            
ATOM    400 4SSP GLN   192     103.574  84.813  79.463  1.00  0.00            
ATOM    401 5BCP PHE   193     106.474  79.603  80.413  1.00  0.00            
ATOM    402 4SCS PHE   193     107.334  79.493  77.343  1.00  0.00            
ATOM    403 4SCS PHE   193     108.134  80.083  74.833  1.00  0.00            
ATOM    404 4SCS PHE   193     105.534  79.543  75.333  1.00  0.00            
ATOM    405 4BCP ALA   194     108.664  80.443  82.303  1.00  0.00            
ATOM    406 5BCP VAL   195     110.544  82.283  80.723  1.00  0.00            
ATOM    407 2SCA VAL   195     113.084  81.983  80.043  1.00  0.00            
ATOM    408 5BCP THR   196     108.644  84.843  79.663  1.00  0.00            
ATOM    409 1SCP THR   196     106.484  84.263  78.343  1.00  0.00            
ATOM    410 5BCP LEU   197     108.714  86.853  81.653  1.00  0.00            
ATOM    411 1SCA LEU   197     111.664  88.483  81.883  1.00  0.00            
ATOM    412 5BSP ARG   198     107.144  85.293  84.353  1.00  0.00            
ATOM    413 0SSN ARG   198     108.234  86.003  87.223  1.00  0.00            
ATOM    414 SSQd ARG   198     106.694  85.063  90.243  1.00  0.00            
ATOM    415 5BSP ASP   199     105.084  83.953  84.103  1.00  0.00            
ATOM    416 SSQa ASP   199     103.494  85.363  80.883  1.00  0.00            
ATOM    417 4BCP ALA   200     101.904  86.853  84.963  1.00  0.00            
ATOM    418 5BCP GLN   201     101.174  87.453  84.943  1.00  0.00            
ATOM    419 4SCP GLN   201      98.344  84.563  87.373  1.00  0.00            
ATOM    420 5BCP GLY   202     101.494  88.803  83.403  1.00  0.00            
ATOM    421 5BSP ASP   203     104.694  89.933  81.783  1.00  0.00            
ATOM    422 SSQa ASP   203     106.214  90.023  84.663  1.00  0.00            
ATOM    423 5BSP ILE   204     105.524  90.383  79.273  1.00  0.00            
ATOM    424 1SSA ILE   204     106.004  93.423  78.883  1.00  0.00            
ATOM    425 BCNa PRO   205     106.834  89.083  77.043  1.00  0.00            
ATOM    426 2SCA PRO   205     109.744  89.493  77.513  1.00  0.00            
ATOM    427 0BTN ALA   206     106.104  88.833  74.193  1.00  0.00            
ATOM    428 BTNd VAL   207     103.374  88.343  73.553  1.00  0.00            
ATOM    429 2STA VAL   207     102.204  86.933  71.643  1.00  0.00            
ATOM    430 BTNd VAL   208     101.644  90.723  75.383  1.00  0.00            
ATOM    431 2STA VAL   208     102.664  93.103  74.823  1.00  0.00            
ATOM    432 BHNd MET   209     100.904  89.343  77.973  1.00  0.00            
ATOM    433 5SHC MET   209     103.034  86.323  79.183  1.00  0.00            
ATOM    434 BHNd HIS   210      99.504  86.443  76.113  1.00  0.00            
ATOM    435 4SHS HIS   210     102.274  84.973  77.093  1.00  0.00            
ATOM    436 1SHS HIS   210     104.684  83.853  77.533  1.00  0.00            
ATOM    437 1SHS HIS   210     103.444  85.213  79.503  1.00  0.00            
ATOM    438 BHNd TYR   211      96.444  87.333  75.803  1.00  0.00            
ATOM    439 4SHS TYR   211      94.884  84.743  77.113  1.00  0.00            
ATOM    440 4SHS TYR   211      94.224  82.133  76.873  1.00  0.00            
ATOM    441 1SHS TYR   211      94.194  83.323  79.293  1.00  0.00            
ATOM    442 BHNd GLY   212      96.674  89.923  74.293  1.00  0.00            
ATOM    443 0BHN VAL   213      97.884  88.793  71.593  1.00  0.00            
ATOM    444 2SHA VAL   213      99.994  89.973  70.533  1.00  0.00            
ATOM    445 0BHN PHE   214      95.174  86.263  70.933  1.00  0.00            
ATOM    446 4SHS PHE   214      94.794  83.643  70.693  1.00  0.00            
ATOM    447 4SHS PHE   214      93.854  81.743  72.373  1.00  0.00            
ATOM    448 4SHS PHE   214      93.454  81.513  69.713  1.00  0.00            
ATOM    449 0BHN ILE   215      92.384  88.263  71.103  1.00  0.00            
ATOM    450 1SHA ILE   215      89.784  86.583  70.953  1.00  0.00            
ATOM    451 0BHN GLN   216      93.094  90.223  69.443  1.00  0.00            
ATOM    452 4SHP GLN   216      94.484  93.673  71.553  1.00  0.00            
ATOM    453 0BHN ASN   217      93.714  88.023  66.323  1.00  0.00            
ATOM    454 5SHP ASN   217      96.824  88.413  66.613  1.00  0.00            
ATOM    455 0BHN VAL   218      91.024  86.483  66.393  1.00  0.00            
ATOM    456 2SHA VAL   218      90.124  84.463  64.933  1.00  0.00            
ATOM    457 0BHN PHE   219      88.954  89.893  66.353  1.00  0.00            
ATOM    458 4SHS PHE   219      86.774  88.383  67.843  1.00  0.00            
ATOM    459 4SHS PHE   219      84.344  89.143  68.753  1.00  0.00            
ATOM    460 4SHS PHE   219      84.824  86.543  68.223  1.00  0.00            
ATOM    461 0BHN ASP   220      89.874  90.893  63.623  1.00  0.00            
ATOM    462 SHQa ASP   220      92.674  91.443  62.913  1.00  0.00            
ATOM    463 0BHN PHE   221      88.844  87.773  62.093  1.00  0.00            
ATOM    464 4SHS PHE   221      89.154  86.143  59.593  1.00  0.00            
ATOM    465 4SHS PHE   221      87.814  83.863  59.063  1.00  0.00            
ATOM    466 4SHS PHE   221      88.954  85.253  57.043  1.00  0.00            
ATOM    467 0BHN LEU   222      85.914  87.243  63.233  1.00  0.00            
ATOM    468 1SHA LEU   222      85.444  84.323  63.893  1.00  0.00            
ATOM    469 0BHN ILE   223      84.514  89.643  62.153  1.00  0.00            
ATOM    470 1SHA ILE   223      82.954  90.893  64.523  1.00  0.00            
ATOM    471 0BHN VAL   224      85.224  88.633  58.523  1.00  0.00            
ATOM    472 2SHA VAL   224      85.754  91.083  57.663  1.00  0.00            
ATOM    473 5BHC ALA   225      83.714  85.703  59.083  1.00  0.00            
ATOM    474 0BHN PHE   226      80.544  86.913  59.193  1.00  0.00            
ATOM    475 4SHS PHE   226      80.214  90.133  59.783  1.00  0.00            
ATOM    476 4SHS PHE   226      79.614  92.153  58.093  1.00  0.00            
ATOM    477 4SHS PHE   226      81.204  92.613  60.223  1.00  0.00            
ATOM    478 5BHC ALA   227      80.654  87.953  55.743  1.00  0.00            
ATOM    479 BHNa ILE   228      81.444  84.483  54.383  1.00  0.00            
ATOM    480 1SHA ILE   228      84.524  84.603  54.693  1.00  0.00            
ATOM    481 BHNa PHE   229      79.024  83.103  55.433  1.00  0.00            
ATOM    482 4SHS PHE   229      79.464  82.493  58.483  1.00  0.00            
ATOM    483 4SHS PHE   229      80.874  82.033  60.743  1.00  0.00            
ATOM    484 4SHS PHE   229      78.264  82.733  60.893  1.00  0.00            
ATOM    485 BHNa MET   230      76.624  85.223  53.773  1.00  0.00            
ATOM    486 5SHC MET   230      77.524  84.303  50.313  1.00  0.00            
ATOM    487 0BHN ALA   231      77.524  84.633  50.543  1.00  0.00            
ATOM    488 BTNd ILE   232      73.764  86.893  48.543  1.00  0.00            
ATOM    489 1STA ILE   232      72.714  88.983  50.573  1.00  0.00            
ATOM    490 BHNd LYS   233      76.404  88.903  47.033  1.00  0.00            
ATOM    491 3SHC LYS   233      79.274  87.743  45.553  1.00  0.00            
ATOM    492 SHQd LYS   233      80.214  85.663  43.633  1.00  0.00            
ATOM    493 BHNd LEU   234      76.444  91.133  49.053  1.00  0.00            
ATOM    494 1SHA LEU   234      75.894  94.073  50.003  1.00  0.00            
ATOM    495 BHNd ILE   235      79.064  89.683  51.443  1.00  0.00            
ATOM    496 1SHA ILE   235      76.924  90.253  53.613  1.00  0.00            
ATOM    497 BHNd ASN   236      81.274  89.513  49.733  1.00  0.00            
ATOM    498 5SHP ASN   236      82.204  86.413  49.553  1.00  0.00            
ATOM    499 BHNa LYS   237      81.324  93.103  48.683  1.00  0.00            
ATOM    500 3SHC LYS   237      80.034  92.693  45.603  1.00  0.00            
ATOM    501 SHQd LYS   237      79.964  92.333  43.053  1.00  0.00            
ATOM    502 BHNa LEU   238      81.574  94.383  51.453  1.00  0.00            
ATOM    503 1SHA LEU   238      79.244  94.763  53.723  1.00  0.00            
ATOM    504 BHNa ASN   239      84.474  93.013  52.373  1.00  0.00            
ATOM    505 5SHP ASN   239      83.894  90.163  53.563  1.00  0.00            
ATOM    506 BHNa ARG   240      86.464  94.453  49.683  1.00  0.00            
ATOM    507 0SHN ARG   240      84.884  96.913  48.343  1.00  0.00            
ATOM    508 SHQd ARG   240      82.524  98.803  48.663  1.00  0.00            
ATOM    509 BTNd LYS   241      87.664  92.053  49.013  1.00  0.00            
ATOM    510 3STC LYS   241      90.994  92.323  49.033  1.00  0.00            
ATOM    511 STQd LYS   241      93.004  93.793  48.963  1.00  0.00            
ATOM    512 5BCP LYS   242      85.904  89.863  48.333  1.00  0.00            
ATOM    513 3SCC LYS   242      86.974  87.063  48.633  1.00  0.00            
ATOM    514 SCQd LYS   242      86.834  84.533  49.243  1.00  0.00            
ATOM    515 5BCP GLU   243      84.204  90.183  45.493  1.00  0.00            
ATOM    516 SCQa GLU   243      85.794  93.243  44.133  1.00  0.00            
ATOM    517 5BSP GLU   244      84.444  88.183  43.983  1.00  0.00            
ATOM    518 SSQa GLU   244      82.564  88.573  40.653  1.00  0.00            
ATOM    519 0BTN PRO   245      87.664  85.763  42.603  1.00  0.00            
ATOM    520 2STA PRO   245      87.664  85.823  39.343  1.00  0.00            
ATOM    521 0BTN ALA   246      90.004  84.703  44.333  1.00  0.00            
ATOM    522 0BTN ALA   247      91.474  84.903  47.023  1.00  0.00            
ATOM    523 4BSP ALA   248      91.764  87.343  48.353  1.00  0.00            
ATOM    524 BCNa PRO   249      94.384  87.603  50.013  1.00  0.00            
ATOM    525 2SCA PRO   249      94.104  89.733  51.763  1.00  0.00            
ATOM    526 0BHN ALA   250      95.704  90.523  46.613  1.00  0.00            
ATOM    527 0BHN PRO   251      94.454  88.583  43.943  1.00  0.00            
ATOM    528 2SHA PRO   251      95.384  86.883  41.863  1.00  0.00            
ATOM    529 BHNd THR   252      91.124  89.833  43.133  1.00  0.00            
ATOM    530 1SHP THR   252      89.214  89.633  44.883  1.00  0.00            
ATOM    531 BHNd LYS   253      92.064  93.033  42.573  1.00  0.00            
ATOM    532 3SHC LYS   253      90.094  94.483  44.883  1.00  0.00            
ATOM    533 SHQd LYS   253      89.634  96.423  46.063  1.00  0.00            
ATOM    534 0BHN GLU   254      94.434  92.363  40.343  1.00  0.00            
ATOM    535 SHQa GLU   254      95.144  96.293  40.063  1.00  0.00            
ATOM    536 0BHN GLU   255      92.604  90.983  37.633  1.00  0.00            
ATOM    537 SHQa GLU   255      92.184  87.703  38.393  1.00  0.00            
ATOM    538 0BHN VAL   256      90.554  93.613  36.723  1.00  0.00            
ATOM    539 2SHA VAL   256      88.134  92.883  35.923  1.00  0.00            
ATOM    540 0BHN LEU   257      92.504  95.663  36.163  1.00  0.00            
ATOM    541 1SHA LEU   257      91.474  98.703  36.433  1.00  0.00            
ATOM    542 0BHN LEU   258      94.754  94.043  34.033  1.00  0.00            
ATOM    543 1SHA LEU   258      97.474  95.383  35.713  1.00  0.00            
ATOM    544 0BHN THR   259      92.784  92.903  31.793  1.00  0.00            
ATOM    545 1SHP THR   259      90.964  91.063  32.103  1.00  0.00            
ATOM    546 0BHN GLU   260      91.304  96.303  30.983  1.00  0.00            
ATOM    547 SHQa GLU   260      88.604  96.233  28.453  1.00  0.00            
ATOM    548 0BHN ILE   261      94.394  97.983  30.043  1.00  0.00            
ATOM    549 1SHA ILE   261      94.614  99.393  32.793  1.00  0.00            
ATOM    550 0BHN ARG   262      95.104  95.903  27.773  1.00  0.00            
ATOM    551 0SHN ARG   262      95.964  92.903  28.503  1.00  0.00            
ATOM    552 SHQd ARG   262      94.254  90.453  27.373  1.00  0.00            
ATOM    553 0BHN ASP   263      92.444  96.253  25.913  1.00  0.00            
ATOM    554 SHQa ASP   263      91.494  94.473  23.523  1.00  0.00            
ATOM    555 0BHN LEU   264      92.294  99.893  25.673  1.00  0.00            
ATOM    556 1SHA LEU   264      90.724 101.273  27.813  1.00  0.00            
ATOM    557 BHNa LEU   265      95.544 100.163  23.913  1.00  0.00            
ATOM    558 1SHA LEU   265      98.364  99.423  25.473  1.00  0.00            
ATOM    559 BHNa LYS   266      94.944  97.753  21.383  1.00  0.00            
ATOM    560 3SHC LYS   266      96.944  95.493  22.353  1.00  0.00            
ATOM    561 SHQd LYS   266      98.174  94.073  24.033  1.00  0.00            
ATOM    562 BHNa GLU   267      92.124  99.193  19.923  1.00  0.00            
ATOM    563 SHQa GLU   267      92.974  97.063  16.273  1.00  0.00            
ATOM    564 BHNa GLN   268      93.434 102.213  19.203  1.00  0.00            
ATOM    565 4SHP GLN   268      95.534 100.683  15.703  1.00  0.00            
ATOM    566 BTNd ASN   269      91.584 103.833  21.673  1.00  0.00            
ATOM    567 5STP ASN   269      92.254 107.043  20.743  1.00  0.00            
ATOM    568 BTNd ASN   270      88.594 103.403  22.393  1.00  0.00            
ATOM    569 5STP ASN   270      87.274 103.043  25.133  1.00  0.00            
ATOM    570 5BCP ARG   271      86.774 102.533  19.503  1.00  0.00            
ATOM    571 0SCN ARG   271      86.514  99.693  20.183  1.00  0.00            
ATOM    572 SCQd ARG   271      87.854  98.393  22.833  1.00  0.00            
ATOM    573 BCQa SER   272      88.194 103.493  17.233  1.00  0.00            
ATOM    574 1SCP SER   272      89.714 105.393  16.063  1.00  0.00            
ATOM    575 BCQd MET   273     128.574 100.343  51.293  1.00  0.00            
ATOM    576 5SCC MET   273     126.604  97.083  52.603  1.00  0.00            
ATOM    577 BHNd SER   274     130.074 101.233  54.373  1.00  0.00            
ATOM    578 1SHP SER   274     131.914 103.103  54.313  1.00  0.00            
ATOM    579 BHNd ILE   275     127.184 100.873  56.383  1.00  0.00            
ATOM    580 1SHA ILE   275     124.814  99.043  57.173  1.00  0.00            
ATOM    581 BHNd ILE   276     125.894 104.033  55.953  1.00  0.00            
ATOM    582 1SHA ILE   276     124.594 104.943  58.613  1.00  0.00            
ATOM    583 BHNd LYS   277     125.444 103.913  52.273  1.00  0.00            
ATOM    584 3SHC LYS   277     128.244 104.953  51.433  1.00  0.00            
ATOM    585 SHQd LYS   277     130.254 106.223  50.463  1.00  0.00            
ATOM    586 0BHN GLU   278     123.644 101.193  52.623  1.00  0.00            
ATOM    587 SHQa GLU   278     124.184  99.713  48.993  1.00  0.00            
ATOM    588 0BHN PHE   279     121.464 102.273  54.173  1.00  0.00            
ATOM    589 4SHS PHE   279     119.224 102.703  56.263  1.00  0.00            
ATOM    590 4SHS PHE   279     118.644 104.753  57.923  1.00  0.00            
ATOM    591 4SHS PHE   279     116.844 103.953  56.063  1.00  0.00            
ATOM    592 0BHN ARG   280     119.984 104.673  51.703  1.00  0.00            
ATOM    593 0SHN ARG   280     121.114 107.363  51.233  1.00  0.00            
ATOM    594 SHQd ARG   280     121.254 109.063  48.773  1.00  0.00            
ATOM    595 0BHN GLU   281     119.584 102.423  49.363  1.00  0.00            
ATOM    596 SHQa GLU   281     118.754 102.783  45.393  1.00  0.00            
ATOM    597 BHNa PHE   282     117.404 100.453  50.773  1.00  0.00            
ATOM    598 4SHS PHE   282     119.544  98.213  51.463  1.00  0.00            
ATOM    599 4SHS PHE   282     119.604  95.513  51.303  1.00  0.00            
ATOM    600 4SHS PHE   282     121.484  96.833  52.723  1.00  0.00            
ATOM    601 0BHN ALA   283     114.824 102.753  51.193  1.00  0.00            
ATOM    602 BHNa MET   284     114.794 103.593  48.053  1.00  0.00            
ATOM    603 5SHC MET   284     116.164 106.733  48.473  1.00  0.00            
ATOM    604 BHNa ARG   285     113.934 100.713  46.643  1.00  0.00            
ATOM    605 0SHN ARG   285     114.994  99.093  44.093  1.00  0.00            
ATOM    606 SHQd ARG   285     115.354  96.963  41.443  1.00  0.00            
ATOM    607 5BSP GLY   286     111.214 102.023  44.793  1.00  0.00            
ATOM    608 5BSP ASN   287     110.364 105.083  45.913  1.00  0.00            
ATOM    609 5SSP ASN   287     111.004 107.693  45.083  1.00  0.00            
ATOM    610 BHNd VAL   288     110.084 104.783  49.153  1.00  0.00            
ATOM    611 2SHA VAL   288     109.284 102.253  49.063  1.00  0.00            
ATOM    612 BHNd VAL   289     111.954 107.943  50.143  1.00  0.00            
ATOM    613 2SHA VAL   289     113.204 107.413  52.423  1.00  0.00            
ATOM    614 BHNd ASP   290     109.654 109.903  49.493  1.00  0.00            
ATOM    615 SHQa ASP   290     109.714 113.013  49.613  1.00  0.00            
ATOM    616 BHNd LEU   291     107.364 108.543  51.813  1.00  0.00            
ATOM    617 1SHA LEU   291     108.884 107.753  54.963  1.00  0.00            
ATOM    618 5BHC ALA   292     109.594 109.573  54.683  1.00  0.00            
ATOM    619 0BHN VAL   293     109.074 112.783  54.413  1.00  0.00            
ATOM    620 2SHA VAL   293     108.914 113.583  51.893  1.00  0.00            
ATOM    621 0BHN GLY   294     105.894 112.643  54.213  1.00  0.00            
ATOM    622 0BHN VAL   295     105.584 111.013  57.323  1.00  0.00            
ATOM    623 2SHA VAL   295     106.784 108.713  56.803  1.00  0.00            
ATOM    624 0BHN ILE   296     106.774 113.723  58.853  1.00  0.00            
ATOM    625 1SHA ILE   296     109.554 115.083  58.943  1.00  0.00            
ATOM    626 0BHN ILE   297     104.914 115.613  57.653  1.00  0.00            
ATOM    627 1SHA ILE   297     103.144 116.733  59.933  1.00  0.00            
ATOM    628 0BHN GLY   298     101.954 113.513  58.163  1.00  0.00            
ATOM    629 5BHC ALA   299     101.944 113.543  60.783  1.00  0.00            
ATOM    630 5BHC ALA   300     101.304 117.053  61.013  1.00  0.00            
ATOM    631 0BHN PHE   301      98.234 116.673  59.203  1.00  0.00            
ATOM    632 4SHS PHE   301      98.134 119.783  59.733  1.00  0.00            
ATOM    633 4SHS PHE   301      95.904 121.313  59.813  1.00  0.00            
ATOM    634 4SHS PHE   301      98.334 122.473  59.573  1.00  0.00            
ATOM    635 0BHN GLY   302      97.084 114.123  61.073  1.00  0.00            
ATOM    636 0BHN LYS   303      96.654 115.693  63.643  1.00  0.00            
ATOM    637 3SHC LYS   303      99.164 115.973  65.863  1.00  0.00            
ATOM    638 SHQd LYS   303      99.624 117.503  68.713  1.00  0.00            
ATOM    639 0BHN ILE   304      94.314 117.563  62.123  1.00  0.00            
ATOM    640 1SHA ILE   304      92.794 120.183  62.783  1.00  0.00            
ATOM    641 0BHN VAL   305      92.074 114.433  61.163  1.00  0.00            
ATOM    642 2SHA VAL   305      92.984 112.253  59.963  1.00  0.00            
ATOM    643 0BHN SER   306      91.724 113.513  64.683  1.00  0.00            
ATOM    644 1SHP SER   306      91.354 111.063  64.923  1.00  0.00            
ATOM    645 BHNa SER   307      90.754 116.113  65.763  1.00  0.00            
ATOM    646 1SHP SER   307      90.394 116.473  68.023  1.00  0.00            
ATOM    647 BHNa LEU   308      87.854 116.053  63.503  1.00  0.00            
ATOM    648 1SHA LEU   308      88.804 118.803  62.363  1.00  0.00            
ATOM    649 BHNa VAL   309      86.644 113.213  65.383  1.00  0.00            
ATOM    650 2SHA VAL   309      85.704 113.853  67.783  1.00  0.00            
ATOM    651 0BHN ALA   310      86.114 115.313  68.403  1.00  0.00            
ATOM    652 BTNd ASP   311      83.814 118.043  66.293  1.00  0.00            
ATOM    653 STQa ASP   311      86.334 120.083  66.373  1.00  0.00            
ATOM    654 BTNd ILE   312      81.974 118.433  68.423  1.00  0.00            
ATOM    655 1STA ILE   312      80.984 121.313  69.023  1.00  0.00            
ATOM    656 BTNd ILE   313      79.974 115.973  69.883  1.00  0.00            
ATOM    657 1STA ILE   313      77.684 118.053  70.113  1.00  0.00            
ATOM    658 BHNd MET   314      81.144 113.363  69.373  1.00  0.00            
ATOM    659 5SHC MET   314      85.374 114.923  70.163  1.00  0.00            
ATOM    660 0BHN PRO   315      78.584 111.323  70.433  1.00  0.00            
ATOM    661 2SHA PRO   315      76.354 113.123  71.123  1.00  0.00            
ATOM    662 0BHN PRO   316      79.634 109.013  68.513  1.00  0.00            
ATOM    663 2SHA PRO   316      78.394 107.263  66.673  1.00  0.00            
ATOM    664 BHNd LEU   317      82.474 108.183  70.263  1.00  0.00            
ATOM    665 1SHA LEU   317      84.294 110.193  71.393  1.00  0.00            
ATOM    666 0BHN GLY   318      80.604 107.733  73.763  1.00  0.00            
ATOM    667 0BHN LEU   319      78.494 105.843  72.743  1.00  0.00            
ATOM    668 1SHA LEU   319      75.724 107.443  71.513  1.00  0.00            
ATOM    669 0BHN LEU   320      80.704 103.193  71.953  1.00  0.00            
ATOM    670 1SHA LEU   320      78.844 101.173  70.813  1.00  0.00            
ATOM    671 0BHN ILE   321      81.824 102.703  75.293  1.00  0.00            
ATOM    672 1SHA ILE   321      83.524 104.073  77.493  1.00  0.00            
ATOM    673 0BHN GLY   322      78.384 102.153  76.873  1.00  0.00            
ATOM    674 0BHN GLY   323      77.604  99.483  74.953  1.00  0.00            
ATOM    675 0BHN ILE   324      80.494  97.743  75.823  1.00  0.00            
ATOM    676 1SHA ILE   324      81.364  97.563  72.853  1.00  0.00            
ATOM    677 BHNa ASP   325      80.004  97.293  79.123  1.00  0.00            
ATOM    678 SHQa ASP   325      80.844 100.063  81.003  1.00  0.00            
ATOM    679 BHNa PHE   326      77.234  95.863  78.943  1.00  0.00            
ATOM    680 4SHS PHE   326      74.994  98.043  78.693  1.00  0.00            
ATOM    681 4SHS PHE   326      73.184  99.283  77.113  1.00  0.00            
ATOM    682 4SHS PHE   326      74.294 100.603  79.183  1.00  0.00            
ATOM    683 BHNa LYS   327      78.574  92.893  77.723  1.00  0.00            
ATOM    684 3SHC LYS   327      75.964  91.923  80.453  1.00  0.00            
ATOM    685 SHQd LYS   327      76.994  91.373  82.903  1.00  0.00            
ATOM    686 BHNa GLN   328      80.924  92.233  80.483  1.00  0.00            
ATOM    687 4SHP GLN   328      77.594  91.253  82.423  1.00  0.00            
ATOM    688 5BCP PHE   329      81.414  89.593  79.943  1.00  0.00            
ATOM    689 4SCS PHE   329      79.404  88.033  78.513  1.00  0.00            
ATOM    690 4SCS PHE   329      76.954  86.973  78.923  1.00  0.00            
ATOM    691 4SCS PHE   329      78.094  86.833  76.483  1.00  0.00            
ATOM    692 4BCP ALA   330      83.844  88.963  83.153  1.00  0.00            
ATOM    693 5BCP VAL   331      85.924  91.783  82.133  1.00  0.00            
ATOM    694 2SCA VAL   331      88.324  90.733  81.723  1.00  0.00            
ATOM    695 BENd THR   332      85.274  94.563  80.693  1.00  0.00            
ATOM    696  SP1 THR   332      85.114  95.543  78.293  1.00  0.00            
ATOM    697 5BCP LEU   333      83.384  95.913  82.863  1.00  0.00            
ATOM    698 1SCA LEU   333      85.444  97.193  85.053  1.00  0.00            
ATOM    699 BTNd ARG   334      81.294  95.103  84.333  1.00  0.00            
ATOM    700 0STN ARG   334      78.634  96.063  83.503  1.00  0.00            
ATOM    701 STQd ARG   334      76.274  99.013  83.653  1.00  0.00            
ATOM    702 BTNd ASP   335      80.584  91.353  85.683  1.00  0.00            
ATOM    703 STQa ASP   335      77.464  91.343  83.873  1.00  0.00            
ATOM    704 0BTN ALA   336      82.204  90.673  85.833  1.00  0.00            
ATOM    705 BTNd GLN   337      85.464  91.853  87.323  1.00  0.00            
ATOM    706 4STP GLN   337      85.444  88.083  88.653  1.00  0.00            
ATOM    707 5BCP GLY   338      86.844  92.703  85.573  1.00  0.00            
ATOM    708 5BSP ASP   339      89.654  94.743  84.693  1.00  0.00            
ATOM    709 SSQa ASP   339      89.834  96.533  87.513  1.00  0.00            
ATOM    710 5BSP ILE   340      89.554  96.143  82.503  1.00  0.00            
ATOM    711 1SSA ILE   340      89.694  94.883  79.673  1.00  0.00            
ATOM    712 0BEN PRO   341      89.344  99.643  81.433  1.00  0.00            
ATOM    713 2SEA PRO   341      86.564 100.893  81.433  1.00  0.00            
ATOM    714 0BHN ALA   342      89.774  99.943  77.493  1.00  0.00            
ATOM    715 BHNd VAL   343      88.384 102.943  76.943  1.00  0.00            
ATOM    716 2SHA VAL   343      88.304 105.123  78.443  1.00  0.00            
ATOM    717 BHNd VAL   344      90.344 103.173  73.383  1.00  0.00            
ATOM    718 2SHA VAL   344      90.564 105.783  72.953  1.00  0.00            
ATOM    719 BHNd MET   345      89.484 100.903  72.333  1.00  0.00            
ATOM    720 5SHC MET   345      90.024  99.393  69.033  1.00  0.00            
ATOM    721 0BHN HIS   346      85.824 101.503  72.663  1.00  0.00            
ATOM    722 4SHS HIS   346      85.754  99.233  75.093  1.00  0.00            
ATOM    723 1SHS HIS   346      85.834  96.823  76.323  1.00  0.00            
ATOM    724 1SHS HIS   346      84.904  98.983  77.643  1.00  0.00            
ATOM    725 0BHN TYR   347      85.794 104.733  71.043  1.00  0.00            
ATOM    726 4SHS TYR   347      87.884 106.743  72.253  1.00  0.00            
ATOM    727 4SHS TYR   347      90.244 108.013  72.503  1.00  0.00            
ATOM    728 1SHS TYR   347      88.354 108.303  74.403  1.00  0.00            
ATOM    729 0BHN GLY   348      86.974 103.573  68.063  1.00  0.00            
ATOM    730 0BHN VAL   349      84.174 101.483  67.023  1.00  0.00            
ATOM    731 2SHA VAL   349      82.744  99.663  68.313  1.00  0.00            
ATOM    732 0BHN PHE   350      82.354 104.493  67.373  1.00  0.00            
ATOM    733 4SHS PHE   350      79.264 103.873  66.623  1.00  0.00            
ATOM    734 4SHS PHE   350      77.094 104.493  68.103  1.00  0.00            
ATOM    735 4SHS PHE   350      77.234 105.273  65.523  1.00  0.00            
ATOM    736 0BHN ILE   351      84.374 106.633  65.163  1.00  0.00            
ATOM    737 1SHA ILE   351      83.574 109.553  65.863  1.00  0.00            
ATOM    738 0BHN GLN   352      84.244 105.083  62.563  1.00  0.00            
ATOM    739 4SHP GLN   352      87.014 102.273  62.873  1.00  0.00            
ATOM    740 0BHN ASN   353      80.994 105.363  62.113  1.00  0.00            
ATOM    741 5SHP ASN   353      79.934 102.683  61.893  1.00  0.00            
ATOM    742 0BHN VAL   354      80.954 108.753  62.133  1.00  0.00            
ATOM    743 2SHA VAL   354      79.284 110.193  63.603  1.00  0.00            
ATOM    744 0BHN PHE   355      83.244 108.923  59.523  1.00  0.00            
ATOM    745 4SHS PHE   355      85.764 110.103  60.893  1.00  0.00            
ATOM    746 4SHS PHE   355      87.884 111.773  60.633  1.00  0.00            
ATOM    747 4SHS PHE   355      88.224 109.293  61.663  1.00  0.00            
ATOM    748 0BHN ASP   356      81.614 107.773  57.253  1.00  0.00            
ATOM    749 SHQa ASP   356      83.214 104.833  57.193  1.00  0.00            
ATOM    750 0BHN PHE   357      78.844 110.143  57.653  1.00  0.00            
ATOM    751 4SHS PHE   357      75.884 110.993  57.003  1.00  0.00            
ATOM    752 4SHS PHE   357      73.974 112.833  56.533  1.00  0.00            
ATOM    753 4SHS PHE   357      73.274 110.283  57.043  1.00  0.00            
ATOM    754 0BHN LEU   358      80.374 112.913  57.583  1.00  0.00            
ATOM    755 1SHA LEU   358      78.394 114.823  59.303  1.00  0.00            
ATOM    756 0BHN ILE   359      81.684 112.613  54.043  1.00  0.00            
ATOM    757 1SHA ILE   359      84.274 113.613  55.433  1.00  0.00            
ATOM    758 0BHN VAL   360      78.614 112.283  52.563  1.00  0.00            
ATOM    759 2SHA VAL   360      77.084 114.183  53.613  1.00  0.00            
ATOM    760 5BHC ALA   361      77.584 115.233  53.413  1.00  0.00            
ATOM    761 0BHN PHE   362      80.544 116.813  51.723  1.00  0.00            
ATOM    762 4SHS PHE   362      81.744 117.693  54.293  1.00  0.00            
ATOM    763 4SHS PHE   362      80.314 119.193  56.023  1.00  0.00            
ATOM    764 4SHS PHE   362      82.324 117.633  56.933  1.00  0.00            
ATOM    765 0BHN ALA   363      79.854 115.523  48.813  1.00  0.00            
ATOM    766 BHNa ILE   364      76.564 117.273  48.413  1.00  0.00            
ATOM    767 1SHA ILE   364      73.964 117.293  50.093  1.00  0.00            
ATOM    768 BHNa PHE   365      77.414 120.583  48.813  1.00  0.00            
ATOM    769 4SHS PHE   365      78.824 121.853  51.043  1.00  0.00            
ATOM    770 4SHS PHE   365      81.474 122.083  51.513  1.00  0.00            
ATOM    771 4SHS PHE   365      79.694 122.823  53.403  1.00  0.00            
ATOM    772 BHNa MET   366      79.384 120.543  45.743  1.00  0.00            
ATOM    773 5SHC MET   366      82.284 118.813  47.553  1.00  0.00            
ATOM    774 0BTN ALA   367      82.754 118.933  47.413  1.00  0.00            
ATOM    775 BHNd ILE   368      85.354 115.503  47.533  1.00  0.00            
ATOM    776 1SHA ILE   368      85.234 115.093  50.603  1.00  0.00            
ATOM    777 BHNd LYS   369      88.284 117.253  47.043  1.00  0.00            
ATOM    778 3SHC LYS   369      87.394 119.843  45.763  1.00  0.00            
ATOM    779 SHQd LYS   369      86.154 122.413  46.063  1.00  0.00            
ATOM    780 BHNd LEU   370      90.124 115.433  49.533  1.00  0.00            
ATOM    781 1SHA LEU   370      91.524 117.203  51.813  1.00  0.00            
ATOM    782 BHNd ILE   371      89.644 112.443  48.413  1.00  0.00            
ATOM    783 1SHA ILE   371      89.004 111.293  51.223  1.00  0.00            
ATOM    784 BHNa ASN   372      91.274 113.033  45.443  1.00  0.00            
ATOM    785 5SHP ASN   372      90.634 112.773  43.103  1.00  0.00            
ATOM    786 BHNa LYS   373      94.414 113.803  47.093  1.00  0.00            
ATOM    787 3SHC LYS   373      97.144 115.293  46.853  1.00  0.00            
ATOM    788 SHQd LYS   373      99.234 115.573  48.163  1.00  0.00            
ATOM    789 BHNa LEU   374      94.854 110.653  48.983  1.00  0.00            
ATOM    790 1SHA LEU   374      94.354 111.693  51.953  1.00  0.00            
ATOM    791 BHNa ASN   375      94.774 108.673  46.143  1.00  0.00            
ATOM    792 5SHP ASN   375      91.874 108.213  44.743  1.00  0.00            
ATOM    793 BTNd ARG   376      97.184 110.443  44.183  1.00  0.00            
ATOM    794 0STN ARG   376      99.084 108.703  43.033  1.00  0.00            
ATOM    795 STQd ARG   376     101.814 108.333  42.513  1.00  0.00            
ATOM    796 5BSP LYS   377      95.164 111.953  42.063  1.00  0.00            
ATOM    797 3SSC LYS   377      96.374 112.033  39.253  1.00  0.00            
ATOM    798 SSQd LYS   377      97.544 112.543  37.153  1.00  0.00            
ATOM    799 5BSP LYS   378      94.874 115.833  41.563  1.00  0.00            
ATOM    800 3SSC LYS   378      95.214 117.573  39.273  1.00  0.00            
ATOM    801 SSQd LYS   378      93.904 119.653  38.183  1.00  0.00            
ATOM    802 5BCP GLU   379      91.954 117.863  42.973  1.00  0.00            
ATOM    803 SCQa GLU   379      93.094 118.863  46.513  1.00  0.00            
ATOM    804 5BSP GLU   380      90.524 118.213  42.193  1.00  0.00            
ATOM    805 SSQa GLU   380      89.024 121.133  40.423  1.00  0.00            
ATOM    806 0BTN PRO   381      86.274 116.453  42.153  1.00  0.00            
ATOM    807 2STA PRO   381      83.834 118.083  41.053  1.00  0.00            
ATOM    808 0BTN ALA   382      86.294 113.953  41.583  1.00  0.00            
ATOM    809 0BTN ALA   383      86.024 111.913  44.093  1.00  0.00            
ATOM    810 4BSP ALA   384      85.824 110.953  45.433  1.00  0.00            
ATOM    811 BCNa PRO   385      86.964 107.513  45.703  1.00  0.00            
ATOM    812 2SCA PRO   385      87.654 107.333  48.383  1.00  0.00            
ATOM    813 0BHN ALA   386      85.854 105.393  43.633  1.00  0.00            
ATOM    814 0BHN PRO   387      85.894 107.073  40.923  1.00  0.00            
ATOM    815 2SHA PRO   387      83.604 105.853  39.343  1.00  0.00            
ATOM    816 BHNd THR   388      88.124 108.863  40.573  1.00  0.00            
ATOM    817 1SHP THR   388      88.484 110.343  38.463  1.00  0.00            
ATOM    818 BHNd LYS   389      90.674 106.353  40.503  1.00  0.00            
ATOM    819 3SHC LYS   389      90.564 104.363  42.563  1.00  0.00            
ATOM    820 SHQd LYS   389      90.794 103.673  45.313  1.00  0.00            
ATOM    821 0BHN GLU   390      88.774 104.313  37.833  1.00  0.00            
ATOM    822 SHQa GLU   390      86.854 102.143  40.103  1.00  0.00            
ATOM    823 0BHN GLU   391      88.454 106.313  35.543  1.00  0.00            
ATOM    824 SHQa GLU   391      85.484 109.113  34.933  1.00  0.00            
ATOM    825 0BHN VAL   392      92.194 107.513  35.543  1.00  0.00            
ATOM    826 2SHA VAL   392      93.094 109.903  36.223  1.00  0.00            
ATOM    827 0BHN LEU   393      93.504 104.353  35.033  1.00  0.00            
ATOM    828 1SHA LEU   393      96.504 104.483  34.033  1.00  0.00            
ATOM    829 0BHN LEU   394      91.924 104.003  31.953  1.00  0.00            
ATOM    830 1SHA LEU   394      89.494 102.073  33.013  1.00  0.00            
ATOM    831 0BHN THR   395      93.734 107.283  30.133  1.00  0.00            
ATOM    832 1SHP THR   395      91.734 108.933  30.313  1.00  0.00            
ATOM    833 0BHN GLU   396      96.264 106.673  30.203  1.00  0.00            
ATOM    834 SHQa GLU   396      96.404 109.653  32.913  1.00  0.00            
ATOM    835 0BHN ILE   397      95.734 103.653  28.053  1.00  0.00            
ATOM    836 1SHA ILE   397      97.564 101.923  29.863  1.00  0.00            
ATOM    837 0BHN ARG   398      94.194 105.163  25.593  1.00  0.00            
ATOM    838 0SHN ARG   398      91.664 105.593  26.163  1.00  0.00            
ATOM    839 SHQd ARG   398      89.704 107.953  25.673  1.00  0.00            
ATOM    840 0BHN ASP   399      96.374 107.483  25.223  1.00  0.00            
ATOM    841 SHQa ASP   399      94.644 110.043  25.733  1.00  0.00            
ATOM    842 0BHN LEU   400      98.764 105.683  24.793  1.00  0.00            
ATOM    843 1SHA LEU   400     100.374 105.113  27.533  1.00  0.00            
ATOM    844 0BHN LEU   401      97.534 104.333  21.793  1.00  0.00            
ATOM    845 1SHA LEU   401      98.864 101.833  20.473  1.00  0.00            
ATOM    846 0BHN LYS   402      97.304 107.363  19.963  1.00  0.00            
ATOM    847 3SHC LYS   402      96.254 106.663  17.193  1.00  0.00            
ATOM    848 SHQd LYS   402      94.674 105.563  15.653  1.00  0.00            
ATOM    849 BHNa GLU   403     100.634 108.353  20.353  1.00  0.00            
ATOM    850 SHQa GLU   403     103.474 110.933  19.423  1.00  0.00            
ATOM    851 BHNa GLN   404     102.144 105.573  18.973  1.00  0.00            
ATOM    852 4SHP GLN   404     105.474 106.103  19.243  1.00  0.00            
ATOM    853 BHNa ASN   405     100.774 105.993  15.703  1.00  0.00            
ATOM    854 5SHP ASN   405      99.624 103.643  15.113  1.00  0.00            
ATOM    855 BHNa ASN   406     101.764 109.093  15.343  1.00  0.00            
ATOM    856 5SHP ASN   406     104.734 108.643  15.153  1.00  0.00            
ATOM    857 5BCP ARG   407      99.154 110.163  14.173  1.00  0.00            
ATOM    858 0SCN ARG   407      97.504 111.433  16.923  1.00  0.00            
ATOM    859 SCQd ARG   407      99.404 114.543  17.563  1.00  0.00            
ATOM    860 BCQa SER   408      96.814 108.993  12.793  1.00  0.00            
ATOM    861 1SCP SER   408      95.964 109.263  10.143  1.00  0.00            
ATOM    862 BCQd MET   409     106.504  71.313  49.183  1.00  0.00            
ATOM    863 5SCC MET   409     105.294  73.753  52.233  1.00  0.00            
ATOM    864 BHNd SER   410     109.364  69.373  50.523  1.00  0.00            
ATOM    865 1SHP SER   410     111.054  68.573  48.953  1.00  0.00            
ATOM    866 BHNd ILE   411     109.954  71.623  53.243  1.00  0.00            
ATOM    867 1SHA ILE   411     107.804  70.543  55.193  1.00  0.00            
ATOM    868 BHNd ILE   412     113.024  72.933  52.163  1.00  0.00            
ATOM    869 1SHA ILE   412     113.814  74.633  54.633  1.00  0.00            
ATOM    870 BHNd LYS   413     111.794  73.753  48.943  1.00  0.00            
ATOM    871 3SHC LYS   413     112.304  75.333  46.073  1.00  0.00            
ATOM    872 SHQd LYS   413     114.134  75.983  44.243  1.00  0.00            
ATOM    873 0BHN GLU   414     109.664  75.813  50.393  1.00  0.00            
ATOM    874 SHQa GLU   414     107.214  76.073  47.363  1.00  0.00            
ATOM    875 0BHN PHE   415     111.544  77.743  51.873  1.00  0.00            
ATOM    876 4SHS PHE   415     111.294  79.103  54.443  1.00  0.00            
ATOM    877 4SHS PHE   415     111.754  79.593  57.063  1.00  0.00            
ATOM    878 4SHS PHE   415     110.474  81.423  55.543  1.00  0.00            
ATOM    879 0BHN ARG   416     113.434  79.133  49.073  1.00  0.00            
ATOM    880 0SHN ARG   416     116.174  76.753  49.823  1.00  0.00            
ATOM    881 SHQd ARG   416     117.224  73.623  49.333  1.00  0.00            
ATOM    882 BHNa GLU   417     110.824  80.313  47.633  1.00  0.00            
ATOM    883 SHQa GLU   417     113.244  81.233  44.743  1.00  0.00            
ATOM    884 BHNa PHE   418     109.314  82.213  50.693  1.00  0.00            
ATOM    885 4SHS PHE   418     106.634  80.303  50.993  1.00  0.00            
ATOM    886 4SHS PHE   418     104.604  78.523  51.073  1.00  0.00            
ATOM    887 4SHS PHE   418     106.394  78.623  53.093  1.00  0.00            
ATOM    888 0BHN ALA   419     112.094  83.813  51.343  1.00  0.00            
ATOM    889 BHNa MET   420     112.704  85.313  47.983  1.00  0.00            
ATOM    890 5SHC MET   420     113.914  88.663  49.113  1.00  0.00            
ATOM    891 5BSP ARG   421     109.944  86.113  47.353  1.00  0.00            
ATOM    892 0SSN ARG   421     107.914  83.923  45.643  1.00  0.00            
ATOM    893 SSQd ARG   421     106.154  81.343  46.163  1.00  0.00            
ATOM    894 5BSP GLY   422     108.744  88.753  48.053  1.00  0.00            
ATOM    895 5BSP ASN   423     108.794  91.803  49.353  1.00  0.00            
ATOM    896 5SSP ASN   423     107.864  92.253  52.023  1.00  0.00            
ATOM    897 BHNd VAL   424     111.154  93.243  48.103  1.00  0.00            
ATOM    898 2SHA VAL   424     113.504  93.783  47.003  1.00  0.00            
ATOM    899 BHNd VAL   425     113.324  93.573  51.923  1.00  0.00            
ATOM    900 2SHA VAL   425     112.964  91.343  53.323  1.00  0.00            
ATOM    901 BHNd ASP   426     115.044  96.083  50.963  1.00  0.00            
ATOM    902 SHQa ASP   426     115.774  95.113  47.633  1.00  0.00            
ATOM    903 BHNd LEU   427     112.214  98.223  50.673  1.00  0.00            
ATOM    904 1SHA LEU   427     109.814  96.933  53.263  1.00  0.00            
ATOM    905 5BHC ALA   428     110.934  98.043  53.903  1.00  0.00            
ATOM    906 0BHN VAL   429     113.574  99.303  55.053  1.00  0.00            
ATOM    907 2SHA VAL   429     116.094  98.503  55.033  1.00  0.00            
ATOM    908 0BHN GLY   430     113.314 101.803  53.573  1.00  0.00            
ATOM    909 0BHN VAL   431     109.914 102.863  54.693  1.00  0.00            
ATOM    910 2SHA VAL   431     110.484 105.333  53.933  1.00  0.00            
ATOM    911 0BHN ILE   432     110.654 102.633  58.113  1.00  0.00            
ATOM    912 1SHA ILE   432     108.334 104.393  59.173  1.00  0.00            
ATOM    913 0BHN ILE   433     112.844 105.303  58.293  1.00  0.00            
ATOM    914 1SHA ILE   433     110.794 107.193  56.943  1.00  0.00            
ATOM    915 0BHN GLY   434     110.764 107.553  56.713  1.00  0.00            
ATOM    916 5BHC ALA   435     108.254 107.083  58.373  1.00  0.00            
ATOM    917 5BHC ALA   436     109.894 107.953  61.713  1.00  0.00            
ATOM    918 0BHN PHE   437     110.824 110.913  60.893  1.00  0.00            
ATOM    919 4SHS PHE   437     109.714 108.903  59.023  1.00  0.00            
ATOM    920 4SHS PHE   437     108.004 107.003  58.133  1.00  0.00            
ATOM    921 4SHS PHE   437     109.544 108.363  56.383  1.00  0.00            
ATOM    922 0BHN GLY   438     107.854 112.293  59.993  1.00  0.00            
ATOM    923 0BHN LYS   439     106.094 110.993  63.013  1.00  0.00            
ATOM    924 3SHC LYS   439     104.614 108.483  61.383  1.00  0.00            
ATOM    925 SHQd LYS   439     106.184 106.803  59.343  1.00  0.00            
ATOM    926 0BHN ILE   440     107.804 111.943  64.473  1.00  0.00            
ATOM    927 1SHA ILE   440     108.204 112.013  67.553  1.00  0.00            
ATOM    928 0BHN VAL   441     107.344 115.373  64.043  1.00  0.00            
ATOM    929 2SHA VAL   441     109.544 116.593  64.863  1.00  0.00            
ATOM    930 0BHN SER   442     104.184 115.593  64.833  1.00  0.00            
ATOM    931 1SHP SER   442     102.884 115.473  62.263  1.00  0.00            
ATOM    932 0BHN SER   443     104.414 114.583  67.783  1.00  0.00            
ATOM    933 1SHP SER   443     104.704 112.153  68.223  1.00  0.00            
ATOM    934 0BHN LEU   444     107.044 117.433  68.943  1.00  0.00            
ATOM    935 1SHA LEU   444     109.754 115.723  69.003  1.00  0.00            
ATOM    936 BHNa VAL   445     105.404 119.933  68.113  1.00  0.00            
ATOM    937 2SHA VAL   445     105.064 122.423  68.943  1.00  0.00            
ATOM    938 0BHN ALA   446     102.084 119.383  69.743  1.00  0.00            
ATOM    939 BHNa ASP   447     103.284 118.553  73.073  1.00  0.00            
ATOM    940 SHQa ASP   447     103.694 115.343  72.683  1.00  0.00            
ATOM    941 BHNa ILE   448     104.784 120.863  73.563  1.00  0.00            
ATOM    942 1SHA ILE   448     106.704 120.463  75.963  1.00  0.00            
ATOM    943 BTNd ILE   449     102.004 123.303  72.683  1.00  0.00            
ATOM    944 1STA ILE   449     102.824 124.733  70.063  1.00  0.00            
ATOM    945 BHNd MET   450      99.384 122.073  73.513  1.00  0.00            
ATOM    946 5SHC MET   450      98.954 119.503  70.503  1.00  0.00            
ATOM    947 0BHN PRO   451      99.304 123.683  76.633  1.00  0.00            
ATOM    948 2SHA PRO   451     101.964 123.183  77.623  1.00  0.00            
ATOM    949 0BHN PRO   452      97.954 126.663  75.203  1.00  0.00            
ATOM    950 2SHA PRO   452      99.254 129.083  75.883  1.00  0.00            
ATOM    951 BHNd LEU   453      94.734 125.163  74.533  1.00  0.00            
ATOM    952 1SHA LEU   453      92.774 126.083  72.283  1.00  0.00            
ATOM    953 0BHN GLY   454      94.724 122.983  77.643  1.00  0.00            
ATOM    954 BHNa LEU   455      95.304 125.333  79.713  1.00  0.00            
ATOM    955 1SHA LEU   455      98.064 126.053  80.933  1.00  0.00            
ATOM    956 BHNa LEU   456      92.684 126.923  79.003  1.00  0.00            
ATOM    957 1SHA LEU   456      92.344 128.733  76.353  1.00  0.00            
ATOM    958 BHNa ILE   457      90.374 124.463  79.623  1.00  0.00            
ATOM    959 1SHA ILE   457      88.964 125.073  76.933  1.00  0.00            
ATOM    960 BHNa GLY   458      91.364 123.933  83.433  1.00  0.00            
ATOM    961 BTNd GLY   459      92.034 126.433  83.853  1.00  0.00            
ATOM    962 BHNd ILE   460      89.394 128.693  82.403  1.00  0.00            
ATOM    963 1SHA ILE   460      88.804 129.623  79.503  1.00  0.00            
ATOM    964 BHNd ASP   461      87.294 128.563  84.903  1.00  0.00            
ATOM    965 SHQa ASP   461      88.094 126.793  87.183  1.00  0.00            
ATOM    966 BHNd PHE   462      84.764 126.773  83.203  1.00  0.00            
ATOM    967 4SHS PHE   462      84.444 127.553  80.603  1.00  0.00            
ATOM    968 4SHS PHE   462      83.374 129.503  79.073  1.00  0.00            
ATOM    969 4SHS PHE   462      83.934 127.093  77.983  1.00  0.00            
ATOM    970 BHNd LYS   463      86.614 123.793  82.433  1.00  0.00            
ATOM    971 3SHC LYS   463      85.674 122.583  79.853  1.00  0.00            
ATOM    972 SHQd LYS   463      85.064 120.163  78.633  1.00  0.00            
ATOM    973 5BCP GLN   464      83.914 121.573  84.163  1.00  0.00            
ATOM    974 4SCP GLN   464      84.644 120.333  80.153  1.00  0.00            
ATOM    975 5BSP PHE   465      80.354 122.313  83.633  1.00  0.00            
ATOM    976 4SSS PHE   465      80.644 124.173  81.023  1.00  0.00            
ATOM    977 4SSS PHE   465      79.764 126.123  79.383  1.00  0.00            
ATOM    978 4SSS PHE   465      80.254 123.653  78.403  1.00  0.00            
ATOM    979 4BSP ALA   466      78.244 120.303  84.093  1.00  0.00            
ATOM    980 5BCP VAL   467      77.914 118.653  80.393  1.00  0.00            
ATOM    981 2SCA VAL   467      76.784 120.923  79.633  1.00  0.00            
ATOM    982 5BSP THR   468      80.914 117.413  78.913  1.00  0.00            
ATOM    983 1SSP THR   468      82.764 119.243  78.913  1.00  0.00            
ATOM    984 5BCP LEU   469      81.854 114.573  79.363  1.00  0.00            
ATOM    985 1SCA LEU   469      80.384 113.043  81.713  1.00  0.00            
ATOM    986 5BCP ARG   470      85.064 114.363  80.633  1.00  0.00            
ATOM    987 0SCN ARG   470      84.854 111.483  81.813  1.00  0.00            
ATOM    988 SCQd ARG   470      84.514 108.493  80.873  1.00  0.00            
ATOM    989 5BCP ASP   471      86.924 115.753  79.673  1.00  0.00            
ATOM    990 SCQa ASP   471      85.124 119.253  79.023  1.00  0.00            
ATOM    991 4BSP ALA   472      87.454 117.973  76.713  1.00  0.00            
ATOM    992 5BSP GLN   473      88.384 118.623  74.753  1.00  0.00            
ATOM    993 4SSP GLN   473      90.694 121.433  75.053  1.00  0.00            
ATOM    994 5BSP GLY   474      88.964 117.083  72.723  1.00  0.00            
ATOM    995 5BCP ASP   475      88.284 113.313  74.323  1.00  0.00            
ATOM    996 SCQa ASP   475      91.114 112.943  75.573  1.00  0.00            
ATOM    997 5BCP ILE   476      86.204 113.093  75.433  1.00  0.00            
ATOM    998 1SCA ILE   476      84.654 110.763  76.763  1.00  0.00            
ATOM    999 BCNa PRO   477      83.484 115.613  74.723  1.00  0.00            
ATOM   1000 2SCA PRO   477      80.814 113.503  74.453  1.00  0.00            
ATOM   1001 4BCP ALA   478      82.814 117.633  73.853  1.00  0.00            
ATOM   1002 BHNd VAL   479      80.304 120.083  73.733  1.00  0.00            
ATOM   1003 2SHA VAL   479      78.234 119.663  75.333  1.00  0.00            
ATOM   1004 BHNd VAL   480      82.804 123.473  74.173  1.00  0.00            
ATOM   1005 2SHA VAL   480      81.454 124.953  72.433  1.00  0.00            
ATOM   1006 BHNd MET   481      85.164 122.333  74.493  1.00  0.00            
ATOM   1007 5SHC MET   481      84.894 120.763  77.713  1.00  0.00            
ATOM   1008 BHNd HIS   482      85.544 120.673  71.333  1.00  0.00            
ATOM   1009 4SHS HIS   482      86.204 117.763  70.443  1.00  0.00            
ATOM   1010 1SHS HIS   482      88.284 116.183  69.763  1.00  0.00            
ATOM   1011 1SHS HIS   482      85.814 115.123  70.033  1.00  0.00            
ATOM   1012 0BHN TYR   483      85.854 123.263  69.813  1.00  0.00            
ATOM   1013 4SHS TYR   483      83.074 124.193  68.903  1.00  0.00            
ATOM   1014 4SHS TYR   483      80.604 123.323  69.573  1.00  0.00            
ATOM   1015 1SHS TYR   483      81.384 123.313  66.983  1.00  0.00            
ATOM   1016 0BHN GLY   484      88.464 124.283  71.133  1.00  0.00            
ATOM   1017 0BHN VAL   485      90.544 121.033  70.263  1.00  0.00            
ATOM   1018 2SHA VAL   485      90.654 118.393  69.973  1.00  0.00            
ATOM   1019 0BHN PHE   486      90.574 121.853  66.883  1.00  0.00            
ATOM   1020 4SHS PHE   486      90.954 121.103  63.993  1.00  0.00            
ATOM   1021 4SHS PHE   486      92.094 121.903  61.683  1.00  0.00            
ATOM   1022 4SHS PHE   486      90.114 120.073  61.643  1.00  0.00            
ATOM   1023 0BHN ILE   487      92.124 124.523  67.503  1.00  0.00            
ATOM   1024 1SHA ILE   487      90.824 126.773  65.813  1.00  0.00            
ATOM   1025 0BHN GLN   488      95.084 122.723  69.093  1.00  0.00            
ATOM   1026 4SHP GLN   488      94.964 120.583  72.783  1.00  0.00            
ATOM   1027 0BHN ASN   489      95.614 121.063  66.173  1.00  0.00            
ATOM   1028 5SHP ASN   489      95.054 118.383  67.073  1.00  0.00            
ATOM   1029 0BHN VAL   490      96.354 123.233  64.533  1.00  0.00            
ATOM   1030 2SHA VAL   490      95.474 125.663  63.933  1.00  0.00            
ATOM   1031 0BHN PHE   491      99.294 124.353  66.643  1.00  0.00            
ATOM   1032 4SHS PHE   491      98.284 126.413  67.843  1.00  0.00            
ATOM   1033 4SHS PHE   491      97.224 127.313  70.153  1.00  0.00            
ATOM   1034 4SHS PHE   491      96.724 128.613  67.843  1.00  0.00            
ATOM   1035 0BHN ASP   492     100.734 121.533  66.493  1.00  0.00            
ATOM   1036 SHQa ASP   492      99.604 119.423  68.863  1.00  0.00            
ATOM   1037 0BHN PHE   493     101.224 121.133  63.373  1.00  0.00            
ATOM   1038 4SHS PHE   493      99.084 121.463  60.773  1.00  0.00            
ATOM   1039 4SHS PHE   493      96.934 121.423  59.143  1.00  0.00            
ATOM   1040 4SHS PHE   493      97.884 123.783  60.053  1.00  0.00            
ATOM   1041 0BHN LEU   494     103.414 123.913  62.513  1.00  0.00            
ATOM   1042 1SHA LEU   494     103.284 124.673  59.683  1.00  0.00            
ATOM   1043 0BHN ILE   495     105.754 122.953  64.303  1.00  0.00            
ATOM   1044 1SHA ILE   495     106.224 124.813  66.743  1.00  0.00            
ATOM   1045 0BHN VAL   496     106.274 119.803  62.653  1.00  0.00            
ATOM   1046 2SHA VAL   496     105.864 120.253  60.073  1.00  0.00            
ATOM   1047 5BHC ALA   497     106.414 121.073  60.053  1.00  0.00            
ATOM   1048 0BHN PHE   498     109.354 123.533  60.783  1.00  0.00            
ATOM   1049 4SHS PHE   498     108.184 126.063  61.723  1.00  0.00            
ATOM   1050 4SHS PHE   498     106.104 127.693  62.283  1.00  0.00            
ATOM   1051 4SHS PHE   498     108.634 128.543  62.703  1.00  0.00            
ATOM   1052 5BHC ALA   499     111.214 121.863  61.353  1.00  0.00            
ATOM   1053 0BHN ILE   500     111.134 119.803  58.323  1.00  0.00            
ATOM   1054 1SHA ILE   500     109.874 117.073  59.093  1.00  0.00            
ATOM   1055 0BHN PHE   501     111.944 121.533  56.423  1.00  0.00            
ATOM   1056 4SHS PHE   501     109.624 123.433  55.823  1.00  0.00            
ATOM   1057 4SHS PHE   501     107.244 124.563  56.443  1.00  0.00            
ATOM   1058 4SHS PHE   501     107.914 124.153  53.853  1.00  0.00            
ATOM   1059 0BHN MET   502     115.044 122.263  57.473  1.00  0.00            
ATOM   1060 5SHC MET   502     116.034 119.753  59.053  1.00  0.00            
ATOM   1061 0BHN ALA   503     116.214 118.833  56.963  1.00  0.00            
ATOM   1062 BHNa ILE   504     115.124 118.813  54.103  1.00  0.00            
ATOM   1063 1SHA ILE   504     113.014 116.543  54.123  1.00  0.00            
ATOM   1064 BHNa LYS   505     117.144 121.523  52.773  1.00  0.00            
ATOM   1065 3SHC LYS   505     114.884 123.473  52.643  1.00  0.00            
ATOM   1066 SHQd LYS   505     114.554 124.613  50.073  1.00  0.00            
ATOM   1067 BHNa LEU   506     120.124 119.943  53.333  1.00  0.00            
ATOM   1068 1SHA LEU   506     123.064 120.873  53.903  1.00  0.00            
ATOM   1069 BTNd ILE   507     118.884 116.643  51.823  1.00  0.00            
ATOM   1070 1STA ILE   507     118.224 114.973  54.343  1.00  0.00            
ATOM   1071 BHNd ASN   508     115.764 118.393  49.313  1.00  0.00            
ATOM   1072 5SHP ASN   508     116.634 120.073  47.913  1.00  0.00            
ATOM   1073 BHNd LYS   509     113.614 116.053  49.803  1.00  0.00            
ATOM   1074 3SHC LYS   509     114.044 113.453  47.643  1.00  0.00            
ATOM   1075 SHQd LYS   509     114.344 111.363  47.173  1.00  0.00            
ATOM   1076 BHNd LEU   510     110.244 118.533  49.783  1.00  0.00            
ATOM   1077 1SHA LEU   510     111.024 120.823  51.653  1.00  0.00            
ATOM   1078 BHNd ASN   511     110.904 119.483  46.773  1.00  0.00            
ATOM   1079 5SHP ASN   511     112.644 122.153  45.973  1.00  0.00            
ATOM   1080 BHNa ARG   512     110.784 116.673  45.433  1.00  0.00            
ATOM   1081 0SHN ARG   512     109.444 117.333  42.483  1.00  0.00            
ATOM   1082 SHQd ARG   512     109.914 119.483  40.623  1.00  0.00            
ATOM   1083 BHNa LYS   513     106.954 116.073  46.343  1.00  0.00            
ATOM   1084 3SHC LYS   513     105.294 118.033  48.563  1.00  0.00            
ATOM   1085 SHQd LYS   513     104.424 120.403  49.343  1.00  0.00            
ATOM   1086 BTNd LYS   514     107.154 112.363  45.533  1.00  0.00            
ATOM   1087 3STC LYS   514     109.794 112.283  44.193  1.00  0.00            
ATOM   1088 STQd LYS   514     112.264 112.353  42.763  1.00  0.00            
ATOM   1089 BTNd GLU   515     106.224 109.513  46.013  1.00  0.00            
ATOM   1090 STQa GLU   515     106.884 108.583  42.603  1.00  0.00            
ATOM   1091 5BCP GLU   516     104.214 108.543  47.853  1.00  0.00            
ATOM   1092 SCQa GLU   516     101.194 111.043  46.913  1.00  0.00            
ATOM   1093 BCNa PRO   517     103.544 105.833  50.153  1.00  0.00            
ATOM   1094 2SCA PRO   517     105.584 104.133  49.843  1.00  0.00            
ATOM   1095 4BCP ALA   518     101.354 104.673  51.843  1.00  0.00            
ATOM   1096 4BCP ALA   519      99.784 104.163  53.093  1.00  0.00            
ATOM   1097 4BSP ALA   520      97.494 103.383  55.363  1.00  0.00            
ATOM   1098 BSNa PRO   521      95.594 102.793  54.513  1.00  0.00            
ATOM   1099 2SSA PRO   521      92.904 102.523  56.193  1.00  0.00            
ATOM   1100 0BHN ALA   522      94.684 101.753  51.513  1.00  0.00            
ATOM   1101 0BHN PRO   523      94.274 104.773  49.503  1.00  0.00            
ATOM   1102 2SHA PRO   523      92.564 106.623  50.573  1.00  0.00            
ATOM   1103 BHNd THR   524      97.344 105.073  48.323  1.00  0.00            
ATOM   1104 1SHP THR   524      98.944 107.123  48.233  1.00  0.00            
ATOM   1105 BHNd LYS   525      97.824 101.473  47.143  1.00  0.00            
ATOM   1106 3SHC LYS   525     100.234 100.253  48.933  1.00  0.00            
ATOM   1107 SHQd LYS   525     102.294 100.383  48.063  1.00  0.00            
ATOM   1108 0BHN GLU   526      95.434 101.583  45.073  1.00  0.00            
ATOM   1109 SHQa GLU   526      92.954  99.773  47.653  1.00  0.00            
ATOM   1110 0BHN GLU   527      96.444 104.443  43.583  1.00  0.00            
ATOM   1111 SHQa GLU   527      95.304 106.833  40.283  1.00  0.00            
ATOM   1112 0BHN VAL   528      99.444 103.783  42.773  1.00  0.00            
ATOM   1113 2SHA VAL   528     101.194 104.343  44.683  1.00  0.00            
ATOM   1114 0BHN LEU   529      99.064 100.723  40.893  1.00  0.00            
ATOM   1115 1SHA LEU   529     100.214  99.273  43.643  1.00  0.00            
ATOM   1116 0BHN LEU   530      97.244 102.333  38.313  1.00  0.00            
ATOM   1117 1SHA LEU   530      94.374 101.873  39.113  1.00  0.00            
ATOM   1118 0BHN THR   531     100.064 104.833  37.713  1.00  0.00            
ATOM   1119 1SHP THR   531      99.614 107.383  37.953  1.00  0.00            
ATOM   1120 0BHN GLU   532     103.034 102.513  37.163  1.00  0.00            
ATOM   1121 SHQa GLU   532     104.374 104.273  40.733  1.00  0.00            
ATOM   1122 0BHN ILE   533     101.984 100.813  34.263  1.00  0.00            
ATOM   1123 1SHA ILE   533      98.984 100.033  34.323  1.00  0.00            
ATOM   1124 0BHN ARG   534     101.754 103.713  32.283  1.00  0.00            
ATOM   1125 0SHN ARG   534     100.984 106.873  32.933  1.00  0.00            
ATOM   1126 SHQd ARG   534     101.104 110.223  33.863  1.00  0.00            
ATOM   1127 0BHN ASP   535     105.054 104.483  32.643  1.00  0.00            
ATOM   1128 SHQa ASP   535     105.964 107.323  32.783  1.00  0.00            
ATOM   1129 0BHN LEU   536     106.114 101.523  30.983  1.00  0.00            
ATOM   1130 1SHA LEU   536     107.954  99.243  32.303  1.00  0.00            
ATOM   1131 0BHN LEU   537     104.374 102.213  27.863  1.00  0.00            
ATOM   1132 1SHA LEU   537     102.034 100.153  28.533  1.00  0.00            
ATOM   1133 0BHN LYS   538     105.814 104.923  27.293  1.00  0.00            
ATOM   1134 3SHC LYS   538     104.994 107.723  28.253  1.00  0.00            
ATOM   1135 SHQd LYS   538     106.134 110.513  27.843  1.00  0.00            
ATOM   1136 BHNa GLU   539     108.894 103.833  27.473  1.00  0.00            
ATOM   1137 SHQa GLU   539     109.944 107.603  26.893  1.00  0.00            
ATOM   1138 BHNa GLN   540     108.484 101.343  24.893  1.00  0.00            
ATOM   1139 4SHP GLN   540     111.824 100.333  24.083  1.00  0.00            
ATOM   1140 BHNa ASN   541     107.644 103.473  22.543  1.00  0.00            
ATOM   1141 5SHP ASN   541     106.814 101.513  20.263  1.00  0.00            
ATOM   1142 BHNa ASN   542     110.654 105.293  22.373  1.00  0.00            
ATOM   1143 5SHP ASN   542     111.914 103.533  20.073  1.00  0.00            
ATOM   1144 5BCP ARG   543     109.564 108.313  21.883  1.00  0.00            
ATOM   1145 0SCN ARG   543     106.534 108.223  23.313  1.00  0.00            
ATOM   1146 SCQd ARG   543     103.564 107.313  23.793  1.00  0.00            
ATOM   1147 BCQa SER   544     109.674 110.013  19.013  1.00  0.00            
ATOM   1148 1SCP SER   544     107.904 110.973  17.923  1.00  0.00            
ATOM   1149 BCQd MET   545      77.844  79.563  50.383  1.00  0.00            
ATOM   1150 5SCC MET   545      75.994  78.023  53.503  1.00  0.00            
ATOM   1151 BHNd SER   546      80.384  76.893  50.493  1.00  0.00            
ATOM   1152 1SHP SER   546      81.394  75.533  48.943  1.00  0.00            
ATOM   1153 BHNd ILE   547      81.564  78.003  53.633  1.00  0.00            
ATOM   1154 1SHA ILE   547      80.064  76.693  56.003  1.00  0.00            
ATOM   1155 BHNd ILE   548      84.334  76.143  53.803  1.00  0.00            
ATOM   1156 1SHA ILE   548      84.254  74.213  56.233  1.00  0.00            
ATOM   1157 BHNd LYS   549      85.494  77.163  51.073  1.00  0.00            
ATOM   1158 3SHC LYS   549      86.474  77.313  47.693  1.00  0.00            
ATOM   1159 SHQd LYS   549      85.054  77.813  45.873  1.00  0.00            
ATOM   1160 0BHN GLU   550      85.494  80.513  51.813  1.00  0.00            
ATOM   1161 SHQa GLU   550      82.814  81.263  49.293  1.00  0.00            
ATOM   1162 0BHN PHE   551      87.734  80.613  54.663  1.00  0.00            
ATOM   1163 4SHS PHE   551      88.634  82.473  57.143  1.00  0.00            
ATOM   1164 4SHS PHE   551      89.004  85.003  58.003  1.00  0.00            
ATOM   1165 4SHS PHE   551      87.984  83.143  59.673  1.00  0.00            
ATOM   1166 0BHN ARG   552      90.654  79.363  53.323  1.00  0.00            
ATOM   1167 0SHN ARG   552      91.164  77.163  51.213  1.00  0.00            
ATOM   1168 SHQd ARG   552      91.204  75.253  48.933  1.00  0.00            
ATOM   1169 BHNa GLU   553      91.104  82.193  50.743  1.00  0.00            
ATOM   1170 SHQa GLU   553      89.334  80.463  47.933  1.00  0.00            
ATOM   1171 BHNa PHE   554      90.964  84.243  52.473  1.00  0.00            
ATOM   1172 4SHS PHE   554      89.904  86.763  53.313  1.00  0.00            
ATOM   1173 4SHS PHE   554      88.794  89.103  52.573  1.00  0.00            
ATOM   1174 4SHS PHE   554      88.274  88.073  55.013  1.00  0.00            
ATOM   1175 0BHN ALA   555      93.974  83.463  54.853  1.00  0.00            
ATOM   1176 BHNa MET   556      96.204  83.733  52.983  1.00  0.00            
ATOM   1177 5SHC MET   556      95.544  79.983  51.283  1.00  0.00            
ATOM   1178 BTNd ARG   557      97.924  86.193  55.063  1.00  0.00            
ATOM   1179 0STN ARG   557      99.294  84.333  57.283  1.00  0.00            
ATOM   1180 STQd ARG   557      99.954  81.103  56.963  1.00  0.00            
ATOM   1181 BTNd GLY   558      97.684  88.633  54.333  1.00  0.00            
ATOM   1182 5BCP ASN   559      98.924  89.813  51.363  1.00  0.00            
ATOM   1183 5SCP ASN   559      97.824  92.423  50.513  1.00  0.00            
ATOM   1184 BHNd VAL   560      99.334  87.483  48.873  1.00  0.00            
ATOM   1185 2SHA VAL   560     101.334  87.223  47.153  1.00  0.00            
ATOM   1186 BHNd VAL   561     100.674  84.483  51.253  1.00  0.00            
ATOM   1187 2SHA VAL   561     101.354  82.543  52.923  1.00  0.00            
ATOM   1188 BHNd ASP   562     104.364  84.443  49.833  1.00  0.00            
ATOM   1189 SHQa ASP   562     103.394  85.323  47.213  1.00  0.00            
ATOM   1190 BHNd LEU   563     105.104  87.903  51.193  1.00  0.00            
ATOM   1191 1SHA LEU   563     103.014  87.783  53.883  1.00  0.00            
ATOM   1192 5BHC ALA   564     104.594  87.363  53.443  1.00  0.00            
ATOM   1193 0BHN VAL   565     106.674  84.613  53.873  1.00  0.00            
ATOM   1194 2SHA VAL   565     104.294  84.083  54.883  1.00  0.00            
ATOM   1195 0BHN GLY   566     110.084  86.793  52.783  1.00  0.00            
ATOM   1196 0BHN VAL   567     109.574  88.493  54.443  1.00  0.00            
ATOM   1197 2SHA VAL   567     111.754  89.713  53.563  1.00  0.00            
ATOM   1198 0BHN ILE   568     109.784  86.633  57.413  1.00  0.00            
ATOM   1199 1SHA ILE   568     109.544  88.873  59.543  1.00  0.00            
ATOM   1200 0BHN ILE   569     113.094  85.623  57.113  1.00  0.00            
ATOM   1201 1SHA ILE   569     114.474  86.443  54.463  1.00  0.00            
ATOM   1202 0BHN GLY   570     114.734  89.223  57.373  1.00  0.00            
ATOM   1203 5BHC ALA   571     112.604  90.203  60.233  1.00  0.00            
ATOM   1204 5BHC ALA   572     113.464  87.863  62.603  1.00  0.00            
ATOM   1205 0BHN PHE   573     117.404  89.483  62.983  1.00  0.00            
ATOM   1206 4SHS PHE   573     119.454  91.353  62.893  1.00  0.00            
ATOM   1207 4SHS PHE   573     120.344  93.903  62.953  1.00  0.00            
ATOM   1208 4SHS PHE   573     122.044  91.903  62.323  1.00  0.00            
ATOM   1209 0BHN GLY   574     116.554  92.013  63.223  1.00  0.00            
ATOM   1210 0BHN LYS   575     114.424  91.553  66.213  1.00  0.00            
ATOM   1211 3SHC LYS   575     112.064  92.723  65.413  1.00  0.00            
ATOM   1212 SHQd LYS   575     111.514  95.903  65.263  1.00  0.00            
ATOM   1213 0BHN ILE   576     116.504  91.053  68.093  1.00  0.00            
ATOM   1214 1SHA ILE   576     116.384  89.383  70.693  1.00  0.00            
ATOM   1215 0BHN VAL   577     117.794  94.333  67.823  1.00  0.00            
ATOM   1216 2SHA VAL   577     117.974  94.633  65.193  1.00  0.00            
ATOM   1217 0BHN SER   578     115.254  96.083  69.123  1.00  0.00            
ATOM   1218 1SHP SER   578     113.354  96.783  67.653  1.00  0.00            
ATOM   1219 0BHN SER   579     115.634  94.903  72.103  1.00  0.00            
ATOM   1220 1SHP SER   579     113.814  92.823  72.503  1.00  0.00            
ATOM   1221 BHNa LEU   580     119.464  96.213  72.793  1.00  0.00            
ATOM   1222 1SHA LEU   580     121.434  93.793  72.033  1.00  0.00            
ATOM   1223 BHNa VAL   581     118.484 100.003  72.473  1.00  0.00            
ATOM   1224 2SHA VAL   581     116.484 100.203  74.203  1.00  0.00            
ATOM   1225 0BHN ALA   582     115.984 100.203  75.223  1.00  0.00            
ATOM   1226 BHNa ASP   583     118.234  98.973  78.173  1.00  0.00            
ATOM   1227 SHQa ASP   583     115.714  98.483  80.103  1.00  0.00            
ATOM   1228 BTNd ILE   584     120.374 100.133  77.413  1.00  0.00            
ATOM   1229 1STA ILE   584     122.654  98.723  75.843  1.00  0.00            
ATOM   1230 BTNd ILE   585     120.254 103.503  76.603  1.00  0.00            
ATOM   1231 1STA ILE   585     121.234 104.033  73.713  1.00  0.00            
ATOM   1232 BHNd MET   586     121.524 104.963  78.973  1.00  0.00            
ATOM   1233 5SHC MET   586     119.354 102.103  82.913  1.00  0.00            
ATOM   1234 0BHN PRO   587     124.564 104.043  78.773  1.00  0.00            
ATOM   1235 2SHA PRO   587     125.164 101.533  79.553  1.00  0.00            
ATOM   1236 0BHN PRO   588     126.124 106.263  76.843  1.00  0.00            
ATOM   1237 2SHA PRO   588     128.904 106.533  75.423  1.00  0.00            
ATOM   1238 BHNd LEU   589     125.164 108.973  78.623  1.00  0.00            
ATOM   1239 1SHA LEU   589     124.634 110.243  75.583  1.00  0.00            
ATOM   1240 BHNa GLY   590     126.384 107.953  81.563  1.00  0.00            
ATOM   1241 BHNa LEU   591     129.714 108.013  80.313  1.00  0.00            
ATOM   1242 1SHA LEU   591     132.794 107.223  81.283  1.00  0.00            
ATOM   1243 BHNa LEU   592     129.814 111.423  79.713  1.00  0.00            
ATOM   1244 1SHA LEU   592     129.834 111.253  76.553  1.00  0.00            
ATOM   1245 BHNa ILE   593     128.724 112.553  83.253  1.00  0.00            
ATOM   1246 1SHA ILE   593     130.804 110.553  84.393  1.00  0.00            
ATOM   1247 BTNd GLY   594     129.074 114.793  82.873  1.00  0.00            
ATOM   1248 5BCP GLY   595     126.884 116.693  85.423  1.00  0.00            
ATOM   1249 5BSP ILE   596     123.504 116.583  84.623  1.00  0.00            
ATOM   1250 1SSA ILE   596     123.544 117.513  81.663  1.00  0.00            
ATOM   1251 5BSP ASP   597     120.714 114.573  84.913  1.00  0.00            
ATOM   1252 SSQa ASP   597     119.784 115.123  87.753  1.00  0.00            
ATOM   1253 5BSP PHE   598     119.434 113.393  81.813  1.00  0.00            
ATOM   1254 4SSS PHE   598     120.234 113.943  78.813  1.00  0.00            
ATOM   1255 4SSS PHE   598     121.614 114.603  76.593  1.00  0.00            
ATOM   1256 4SSS PHE   598     118.934 114.313  76.473  1.00  0.00            
ATOM   1257 5BSP LYS   599     116.554 112.523  81.953  1.00  0.00            
ATOM   1258 3SSC LYS   599     116.254 110.423  84.493  1.00  0.00            
ATOM   1259 SSQd LYS   599     117.874 110.743  86.663  1.00  0.00            
ATOM   1260 5BCP GLN   600     114.364 114.123  81.383  1.00  0.00            
ATOM   1261 4SCP GLN   600     114.294 112.123  77.493  1.00  0.00            
ATOM   1262 5BCP PHE   601     112.424 115.743  81.843  1.00  0.00            
ATOM   1263 4SCS PHE   601     111.734 117.493  79.293  1.00  0.00            
ATOM   1264 4SCS PHE   601     112.224 119.253  77.303  1.00  0.00            
ATOM   1265 4SCS PHE   601     113.174 116.733  77.143  1.00  0.00            
ATOM   1266 4BCP ALA   602     110.684 115.793  85.013  1.00  0.00            
ATOM   1267 5BCP VAL   603     110.204 112.373  86.373  1.00  0.00            
ATOM   1268 2SCA VAL   603     108.354 112.363  88.273  1.00  0.00            
ATOM   1269 5BCP THR   604     111.914 109.993  86.313  1.00  0.00            
ATOM   1270 1SCP THR   604     114.514 110.033  86.273  1.00  0.00            
ATOM   1271 5BCP LEU   605     111.554 105.883  85.343  1.00  0.00            
ATOM   1272 1SCA LEU   605     111.174 103.173  87.603  1.00  0.00            
ATOM   1273 5BSP ARG   606     114.624 104.893  84.973  1.00  0.00            
ATOM   1274 0SSN ARG   606     113.634 101.903  83.533  1.00  0.00            
ATOM   1275 SSQd ARG   606     114.054  99.153  84.633  1.00  0.00            
ATOM   1276 5BSP ASP   607     117.134 105.853  85.693  1.00  0.00            
ATOM   1277 SSQa ASP   607     117.104 109.053  86.253  1.00  0.00            
ATOM   1278 4BSP ALA   608     117.564 110.343  86.193  1.00  0.00            
ATOM   1279 5BSP GLN   609     115.074 115.013  86.393  1.00  0.00            
ATOM   1280 4SSP GLN   609     115.334 117.763  88.443  1.00  0.00            
ATOM   1281 5BSP GLY   610     111.034 116.193  83.863  1.00  0.00            
ATOM   1282 5BSP ASP   611     107.404 115.823  81.653  1.00  0.00            
ATOM   1283 SSQa ASP   611     106.914 112.853  82.513  1.00  0.00            
ATOM   1284 5BSP ILE   612     106.524 117.933  80.293  1.00  0.00            
ATOM   1285 1SSA ILE   612     107.494 119.633  77.883  1.00  0.00            
ATOM   1286 BCNa PRO   613     103.664 116.383  77.823  1.00  0.00            
ATOM   1287 2SCA PRO   613     101.344 117.823  78.713  1.00  0.00            
ATOM   1288 0BHN ALA   614     104.964 113.543  77.733  1.00  0.00            
ATOM   1289 BHNd VAL   615     108.244 114.573  76.543  1.00  0.00            
ATOM   1290 2SHA VAL   615     108.214 115.643  74.113  1.00  0.00            
ATOM   1291 BHNd VAL   616     109.754 111.753  76.993  1.00  0.00            
ATOM   1292 2SHA VAL   616     112.384 111.903  77.253  1.00  0.00            
ATOM   1293 BHNd MET   617     107.544 109.813  74.903  1.00  0.00            
ATOM   1294 5SHC MET   617     108.114 106.113  73.253  1.00  0.00            
ATOM   1295 0BHN HIS   618     108.254 111.433  72.303  1.00  0.00            
ATOM   1296 4SHS HIS   618     106.054 110.443  70.103  1.00  0.00            
ATOM   1297 1SHS HIS   618     103.964 108.753  70.223  1.00  0.00            
ATOM   1298 1SHS HIS   618     104.964 109.483  67.823  1.00  0.00            
ATOM   1299 0BHN TYR   619     112.434 110.823  72.003  1.00  0.00            
ATOM   1300 4SHS TYR   619     113.914 111.583  75.023  1.00  0.00            
ATOM   1301 4SHS TYR   619     114.814 113.743  76.383  1.00  0.00            
ATOM   1302 1SHS TYR   619     115.324 111.253  77.303  1.00  0.00            
ATOM   1303 0BHN GLY   620     112.394 108.103  72.023  1.00  0.00            
ATOM   1304 0BHN VAL   621     110.084 107.513  69.283  1.00  0.00            
ATOM   1305 2SHA VAL   621     107.584 107.233  70.093  1.00  0.00            
ATOM   1306 0BHN PHE   622     112.044 108.803  66.883  1.00  0.00            
ATOM   1307 4SHS PHE   622     111.934 111.833  67.163  1.00  0.00            
ATOM   1308 4SHS PHE   622     112.944 114.333  66.993  1.00  0.00            
ATOM   1309 4SHS PHE   622     110.604 113.913  68.273  1.00  0.00            
ATOM   1310 0BHN ILE   623     114.474 106.183  67.453  1.00  0.00            
ATOM   1311 1SHA ILE   623     116.624 108.263  68.293  1.00  0.00            
ATOM   1312 0BHN GLN   624     112.504 103.633  67.023  1.00  0.00            
ATOM   1313 4SHP GLN   624     114.884 101.153  69.163  1.00  0.00            
ATOM   1314 0BHN ASN   625     111.914 104.073  63.693  1.00  0.00            
ATOM   1315 5SHP ASN   625     109.894 101.653  62.933  1.00  0.00            
ATOM   1316 0BHN VAL   626     115.274 103.493  62.823  1.00  0.00            
ATOM   1317 2SHA VAL   626     117.064 105.423  63.083  1.00  0.00            
ATOM   1318 0BHN PHE   627     115.414 100.293  64.343  1.00  0.00            
ATOM   1319 4SHS PHE   627     117.634  99.363  65.753  1.00  0.00            
ATOM   1320 4SHS PHE   627     119.494  99.273  67.713  1.00  0.00            
ATOM   1321 4SHS PHE   627     120.244  99.103  65.123  1.00  0.00            
ATOM   1322 0BHN ASP   628     113.564  99.143  62.733  1.00  0.00            
ATOM   1323 SHQa ASP   628     111.944  97.173  65.223  1.00  0.00            
ATOM   1324 0BHN PHE   629     115.364  99.683  59.673  1.00  0.00            
ATOM   1325 4SHS PHE   629     116.964 102.323  58.373  1.00  0.00            
ATOM   1326 4SHS PHE   629     116.924 103.433  55.913  1.00  0.00            
ATOM   1327 4SHS PHE   629     118.624 104.363  57.793  1.00  0.00            
ATOM   1328 0BHN LEU   630     118.064  97.573  60.423  1.00  0.00            
ATOM   1329 1SHA LEU   630     120.114  98.423  58.383  1.00  0.00            
ATOM   1330 0BHN ILE   631     115.654  94.533  60.683  1.00  0.00            
ATOM   1331 1SHA ILE   631     112.614  95.093  60.573  1.00  0.00            
ATOM   1332 0BHN VAL   632     114.734  94.253  56.603  1.00  0.00            
ATOM   1333 2SHA VAL   632     116.754  95.623  55.573  1.00  0.00            
ATOM   1334 5BHC ALA   633     117.924  94.343  55.963  1.00  0.00            
ATOM   1335 0BHN PHE   634     118.934  91.523  57.893  1.00  0.00            
ATOM   1336 4SHS PHE   634     120.644  92.753  59.973  1.00  0.00            
ATOM   1337 4SHS PHE   634     121.754  94.703  61.483  1.00  0.00            
ATOM   1338 4SHS PHE   634     122.174  92.103  62.103  1.00  0.00            
ATOM   1339 0BHN ALA   635     117.254  89.773  56.423  1.00  0.00            
ATOM   1340 BHNa ILE   636     118.844  90.273  53.093  1.00  0.00            
ATOM   1341 1SHA ILE   636     117.964  91.043  50.223  1.00  0.00            
ATOM   1342 BHNa PHE   637     121.734  89.493  53.963  1.00  0.00            
ATOM   1343 4SHS PHE   637     123.064  92.033  55.283  1.00  0.00            
ATOM   1344 4SHS PHE   637     123.614  94.443  56.363  1.00  0.00            
ATOM   1345 4SHS PHE   637     125.424  92.453  56.513  1.00  0.00            
ATOM   1346 BHNa MET   638     121.384  86.273  55.073  1.00  0.00            
ATOM   1347 5SHC MET   638     124.124  85.283  52.233  1.00  0.00            
ATOM   1348 0BTN ALA   639     122.574  84.943  52.543  1.00  0.00            
ATOM   1349 BHNd ILE   640     121.234  80.953  52.983  1.00  0.00            
ATOM   1350 1SHA ILE   640     120.634  81.333  56.003  1.00  0.00            
ATOM   1351 BHNd LYS   641     120.054  80.703  49.463  1.00  0.00            
ATOM   1352 3SHC LYS   641     122.114  82.683  47.913  1.00  0.00            
ATOM   1353 SHQd LYS   641     124.344  83.783  47.423  1.00  0.00            
ATOM   1354 BHNd LEU   642     116.974  82.583  50.253  1.00  0.00            
ATOM   1355 1SHA LEU   642     115.964  81.113  53.293  1.00  0.00            
ATOM   1356 BHNd ILE   643     118.024  85.123  51.183  1.00  0.00            
ATOM   1357 1SHA ILE   643     116.854  85.993  53.913  1.00  0.00            
ATOM   1358 BTNd ASN   644     118.834  86.633  48.063  1.00  0.00            
ATOM   1359 5STP ASN   644     117.804  84.523  45.613  1.00  0.00            
ATOM   1360 BHNd LYS   645     122.264  87.883  48.483  1.00  0.00            
ATOM   1361 3SHC LYS   645     125.194  88.463  49.423  1.00  0.00            
ATOM   1362 SHQd LYS   645     127.134  89.333  48.463  1.00  0.00            
ATOM   1363 BHNd LEU   646     121.534  91.353  47.413  1.00  0.00            
ATOM   1364 1SHA LEU   646     123.264  92.673  50.033  1.00  0.00            
ATOM   1365 BHNd ASN   647     122.144  90.723  44.243  1.00  0.00            
ATOM   1366 5SHP ASN   647     125.754  91.113  43.623  1.00  0.00            
ATOM   1367 BHNd ARG   648     119.704  88.433  43.663  1.00  0.00            
ATOM   1368 0SHN ARG   648     118.934  87.113  41.053  1.00  0.00            
ATOM   1369 SHQd ARG   648     119.844  87.793  38.493  1.00  0.00            
ATOM   1370 BHNa LYS   649     117.164  90.253  44.923  1.00  0.00            
ATOM   1371 3SHC LYS   649     114.964  88.303  44.673  1.00  0.00            
ATOM   1372 SHQd LYS   649     113.964  86.363  43.413  1.00  0.00            
ATOM   1373 BHNa LYS   650     118.074  93.503  42.903  1.00  0.00            
ATOM   1374 3SHC LYS   650     119.694  95.633  44.543  1.00  0.00            
ATOM   1375 SHQd LYS   650     119.734  97.823  46.013  1.00  0.00            
ATOM   1376 BTNd GLU   651     117.134  92.363  39.973  1.00  0.00            
ATOM   1377 STQa GLU   651     118.554  94.713  37.323  1.00  0.00            
ATOM   1378 5BSP GLU   652     115.034  91.423  39.883  1.00  0.00            
ATOM   1379 SSQa GLU   652     114.494  87.803  38.773  1.00  0.00            
ATOM   1380 BSNa PRO   653     112.414  91.743  41.453  1.00  0.00            
ATOM   1381 2SSA PRO   653     113.004  92.813  43.943  1.00  0.00            
ATOM   1382 4BCP ALA   654     110.154  89.323  40.973  1.00  0.00            
ATOM   1383 4BSP ALA   655     108.724  88.573  43.033  1.00  0.00            
ATOM   1384 4BSP ALA   656     105.774  87.443  43.753  1.00  0.00            
ATOM   1385 BCNa PRO   657     102.854  88.793  42.853  1.00  0.00            
ATOM   1386 2SCA PRO   657     103.504  91.083  40.993  1.00  0.00            
ATOM   1387 0BTN ALA   658      99.274  89.623  43.513  1.00  0.00            
ATOM   1388 0BTN PRO   659      98.504  92.993  43.463  1.00  0.00            
ATOM   1389 2STA PRO   659      99.254  94.193  40.743  1.00  0.00            
ATOM   1390 BTNd THR   660      98.824  95.913  46.613  1.00  0.00            
ATOM   1391 1STP THR   660      96.314  96.543  46.423  1.00  0.00            
ATOM   1392 BTNd LYS   661     101.124  95.053  48.393  1.00  0.00            
ATOM   1393 3STC LYS   661     101.884  92.073  47.503  1.00  0.00            
ATOM   1394 STQd LYS   661     104.244  91.103  47.033  1.00  0.00            
ATOM   1395 BTNd GLU   662     102.034  95.743  50.863  1.00  0.00            
ATOM   1396 STQa GLU   662     102.954  92.403  52.353  1.00  0.00            
ATOM   1397 BTNd GLU   663     105.694  96.953  50.253  1.00  0.00            
ATOM   1398 STQa GLU   663     105.754 100.203  52.583  1.00  0.00            
ATOM   1399 BHNd VAL   664     107.494  97.633  47.563  1.00  0.00            
ATOM   1400 2SHA VAL   664     108.514 100.043  47.993  1.00  0.00            
ATOM   1401 BHNd LEU   665     104.514  97.413  45.043  1.00  0.00            
ATOM   1402 1SHA LEU   665     102.924  95.273  43.923  1.00  0.00            
ATOM   1403 BHNd LEU   666     105.394  99.493  43.293  1.00  0.00            
ATOM   1404 1SHA LEU   666     105.654 102.463  44.893  1.00  0.00            
ATOM   1405 BHNd THR   667     108.534  98.183  41.973  1.00  0.00            
ATOM   1406 1SHP THR   667     110.274  97.093  43.563  1.00  0.00            
ATOM   1407 0BHN GLU   668     107.054  94.803  40.953  1.00  0.00            
ATOM   1408 SHQa GLU   668     107.484  93.033  44.413  1.00  0.00            
ATOM   1409 0BHN ILE   669     105.144  95.763  38.983  1.00  0.00            
ATOM   1410 1SHA ILE   669     102.754  97.713  38.733  1.00  0.00            
ATOM   1411 0BHN ARG   670     107.114  97.563  36.923  1.00  0.00            
ATOM   1412 0SHN ARG   670     107.684 100.453  37.293  1.00  0.00            
ATOM   1413 SHQd ARG   670     108.114 103.433  37.093  1.00  0.00            
ATOM   1414 0BHN ASP   671     109.544  94.973  36.283  1.00  0.00            
ATOM   1415 SHQa ASP   671     111.704  95.723  38.313  1.00  0.00            
ATOM   1416 0BHN LEU   672     107.374  92.573  34.933  1.00  0.00            
ATOM   1417 1SHA LEU   672     106.914  90.983  37.233  1.00  0.00            
ATOM   1418 0BHN LEU   673     106.354  94.473  32.633  1.00  0.00            
ATOM   1419 1SHA LEU   673     103.814  96.463  33.343  1.00  0.00            
ATOM   1420 0BHN LYS   674     109.644  94.603  30.583  1.00  0.00            
ATOM   1421 3SHC LYS   674     112.184  95.683  32.523  1.00  0.00            
ATOM   1422 SHQd LYS   674     114.284  94.753  34.013  1.00  0.00            
ATOM   1423 BHNa GLU   675     109.854  91.073  29.793  1.00  0.00            
ATOM   1424 SHQa GLU   675     109.414  88.943  32.533  1.00  0.00            
ATOM   1425 BHNa GLN   676     107.344  91.393  27.923  1.00  0.00            
ATOM   1426 4SHP GLN   676     107.344  87.473  27.933  1.00  0.00            
ATOM   1427 BHNa ASN   677     108.684  94.053  25.713  1.00  0.00            
ATOM   1428 5SHP ASN   677     110.144  96.123  25.973  1.00  0.00            
ATOM   1429 BHNa ASN   678     111.444  91.553  24.123  1.00  0.00            
ATOM   1430 5SHP ASN   678     113.234  91.113  26.143  1.00  0.00            
ATOM   1431 5BCP ARG   679     109.744  89.753  23.203  1.00  0.00            
ATOM   1432 0SCN ARG   679     107.444  91.713  21.023  1.00  0.00            
ATOM   1433 SCQd ARG   679     107.174  92.633  17.773  1.00  0.00            
ATOM   1434 BCQa SER   680     110.414  86.513  23.373  1.00  0.00            
ATOM   1435 1SCP SER   680     112.174  84.953  24.203  1.00  0.00            
TER
ENDMDL
