# Supplementary material for: Structural Investigation of MscL Gating Using Experimental Data and Coarse Grained MD Simulations
Source: PLoS Comput Biol. 2012 Sep 20;8(9):e1002683. doi: 10.1371/journal.pcbi.1002683 (PMC3447979; doi:10.1371/journal.pcbi.1002683)
Supplement: Dataset S1 — Open pore structure of MscL from a coarse grained simulation using distance and solvent restraints combined with membrane tension ( (1)) showing a pore radius of 13.7 Å. Each residue is represented by a backbone particle and 0 or more side chain particles. Open pore structure of MscL from a coarse grained simulation using distance and solvent restraints combined with membrane tension ( (2)) showing a pore radius of 15.8 Å. Each residue is represented by a backbone particle and 0 or more side chain particles. Open pore structure of MscL from a coarse grained simulation using solvent restraints () showing a pore radius of 14.3 Å. Each residue is represented by a backbone particle and 0 or more side chain particles. (ZIP) [file pcbi.1002683.s001.zip › mscl_open_DallT30_1.pdb]

TITLE     MSCL PROTEIN IN OPEN STATE 
AUTHOR	  E. Deplazes, M. Louhivuori, D. Jayatilaka, S-J Marrink, B. Corry 
REMARK	  MODEL OF THE E-COLI MECHANSOENSITIVE CHANNEL OF LARGE CONDUCTANCE (MSCL) 
REMARK    IN THE OPEN STATE OBTAINED FROM CORASE-GRAINED MOLECULAR DYNAMICS
REMARK    SIMULATION AND EXPERIMENTAL RESTRAINTS. 
REMARK    THE PROTEIN WAS MODLLED USING THE MARTINI COARSE GRAINED FORCE FIELD 
CRYST1  213.528  213.528  100.815  90.00  90.00  90.00 P 1           1
MODEL        1
ATOM      1 BCQd MET     1     113.850  84.542  43.377  1.00  0.00            
ATOM      2 5SCC MET     1     111.080  84.562  45.227  1.00  0.00            
ATOM      3 BHNd SER     2     115.640  81.992  44.467  1.00  0.00            
ATOM      4 1SHP SER     2     116.880  80.172  43.967  1.00  0.00            
ATOM      5 BHNd ILE     3     116.500  83.442  47.797  1.00  0.00            
ATOM      6 1SHA ILE     3     114.110  83.842  49.727  1.00  0.00            
ATOM      7 BHNd ILE     4     119.740  82.832  47.527  1.00  0.00            
ATOM      8 1SHA ILE     4     122.700  82.772  48.417  1.00  0.00            
ATOM      9 BHNd LYS     5     120.130  84.672  45.257  1.00  0.00            
ATOM     10 3SHC LYS     5     118.610  85.092  42.407  1.00  0.00            
ATOM     11 SHQd LYS     5     117.410  86.292  40.317  1.00  0.00            
ATOM     12 0BHN GLU     6     119.240  87.542  46.697  1.00  0.00            
ATOM     13 SHQa GLU     6     117.850  89.912  44.177  1.00  0.00            
ATOM     14 0BHN PHE     7     121.950  87.652  48.847  1.00  0.00            
ATOM     15 4SHS PHE     7     122.630  89.432  51.407  1.00  0.00            
ATOM     16 4SHS PHE     7     121.830  91.222  53.257  1.00  0.00            
ATOM     17 4SHS PHE     7     123.960  89.642  53.747  1.00  0.00            
ATOM     18 0BHN ARG     8     124.660  87.282  46.687  1.00  0.00            
ATOM     19 0SHN ARG     8     125.390  85.472  44.537  1.00  0.00            
ATOM     20 SHQd ARG     8     124.370  83.852  41.907  1.00  0.00            
ATOM     21 BHNa GLU     9     123.900  90.072  44.687  1.00  0.00            
ATOM     22 SHQa GLU     9     122.140  88.382  41.657  1.00  0.00            
ATOM     23 BHNa PHE    10     123.760  92.542  47.487  1.00  0.00            
ATOM     24 4SHS PHE    10     120.730  92.532  48.137  1.00  0.00            
ATOM     25 4SHS PHE    10     118.500  91.792  49.477  1.00  0.00            
ATOM     26 4SHS PHE    10     118.350  93.652  47.527  1.00  0.00            
ATOM     27 0BHN ALA    11     126.520  92.222  48.567  1.00  0.00            
ATOM     28 BHNa MET    12     128.290  93.252  46.057  1.00  0.00            
ATOM     29 5SHC MET    12     129.480  89.672  46.077  1.00  0.00            
ATOM     30 5BSP ARG    13     125.890  96.182  44.627  1.00  0.00            
ATOM     31 0SSN ARG    13     124.170  94.392  42.747  1.00  0.00            
ATOM     32 SSQd ARG    13     121.050  93.682  42.147  1.00  0.00            
ATOM     33 5BSP GLY    14     125.710  98.842  45.607  1.00  0.00            
ATOM     34 5BSP ASN    15     124.750 101.782  47.127  1.00  0.00            
ATOM     35 5SSP ASN    15     121.850 102.792  46.257  1.00  0.00            
ATOM     36 BHNd VAL    16     126.820 101.722  49.607  1.00  0.00            
ATOM     37 2SHA VAL    16     127.740 100.452  51.737  1.00  0.00            
ATOM     38 BHNd VAL    17     127.710 105.212  49.607  1.00  0.00            
ATOM     39 2SHA VAL    17     129.300 106.162  51.507  1.00  0.00            
ATOM     40 BHNd ASP    18     124.290 106.802  48.137  1.00  0.00            
ATOM     41 SHQa ASP    18     124.990 107.522  44.977  1.00  0.00            
ATOM     42 BHNd LEU    19     122.290 105.742  50.827  1.00  0.00            
ATOM     43 1SHA LEU    19     119.040 106.212  51.257  1.00  0.00            
ATOM     44 5BHC ALA    20     123.980 106.812  53.297  1.00  0.00            
ATOM     45 0BHN VAL    21     124.010 110.632  52.047  1.00  0.00            
ATOM     46 2SHA VAL    21     126.420 110.302  50.977  1.00  0.00            
ATOM     47 0BHN GLY    22     120.750 110.692  52.017  1.00  0.00            
ATOM     48 0BHN VAL    23     120.400 110.322  55.367  1.00  0.00            
ATOM     49 2SHA VAL    23     118.030 109.532  56.247  1.00  0.00            
ATOM     50 0BHN ILE    24     122.740 113.962  56.317  1.00  0.00            
ATOM     51 1SHA ILE    24     123.060 113.082  59.277  1.00  0.00            
ATOM     52 0BHN ILE    25     121.140 115.622  54.987  1.00  0.00            
ATOM     53 1SHA ILE    25     121.090 116.102  51.927  1.00  0.00            
ATOM     54 0BHN GLY    26     118.000 114.782  57.197  1.00  0.00            
ATOM     55 5BHC ALA    27     119.430 115.852  60.097  1.00  0.00            
ATOM     56 5BHC ALA    28     120.010 119.372  58.937  1.00  0.00            
ATOM     57 0BHN PHE    29     116.890 120.372  58.337  1.00  0.00            
ATOM     58 4SHS PHE    29     116.670 119.712  55.357  1.00  0.00            
ATOM     59 4SHS PHE    29     117.410 119.232  52.797  1.00  0.00            
ATOM     60 4SHS PHE    29     115.500 117.712  53.957  1.00  0.00            
ATOM     61 0BHN GLY    30     115.690 120.082  61.327  1.00  0.00            
ATOM     62 0BHN LYS    31     118.140 122.632  62.357  1.00  0.00            
ATOM     63 3SHC LYS    31     120.390 121.182  64.027  1.00  0.00            
ATOM     64 SHQd LYS    31     122.040 122.152  66.187  1.00  0.00            
ATOM     65 0BHN ILE    32     116.810 124.822  60.607  1.00  0.00            
ATOM     66 1SHA ILE    32     119.210 125.162  58.677  1.00  0.00            
ATOM     67 0BHN VAL    33     113.530 124.782  62.137  1.00  0.00            
ATOM     68 2SHA VAL    33     111.990 122.792  61.297  1.00  0.00            
ATOM     69 0BHN SER    34     114.590 125.642  65.277  1.00  0.00            
ATOM     70 1SHP SER    34     115.480 123.292  66.677  1.00  0.00            
ATOM     71 0BHN SER    35     116.120 128.952  64.327  1.00  0.00            
ATOM     72 1SHP SER    35     118.620 129.012  63.867  1.00  0.00            
ATOM     73 BHNa LEU    36     113.490 130.442  63.137  1.00  0.00            
ATOM     74 1SHA LEU    36     113.960 130.892  60.237  1.00  0.00            
ATOM     75 BHNa VAL    37     111.560 130.172  65.807  1.00  0.00            
ATOM     76 2SHA VAL    37     110.040 128.082  66.397  1.00  0.00            
ATOM     77 0BHN ALA    38     113.560 131.482  67.677  1.00  0.00            
ATOM     78 BHNa ASP    39     113.600 134.992  66.147  1.00  0.00            
ATOM     79 SHQa ASP    39     114.930 136.012  68.877  1.00  0.00            
ATOM     80 BTNd ILE    40     110.780 134.992  65.507  1.00  0.00            
ATOM     81 1STA ILE    40     108.580 136.762  66.777  1.00  0.00            
ATOM     82 BTNd ILE    41     109.980 133.762  61.417  1.00  0.00            
ATOM     83 1STA ILE    41     112.000 135.882  60.407  1.00  0.00            
ATOM     84 BHNd MET    42     107.180 133.662  62.497  1.00  0.00            
ATOM     85 5SHC MET    42     106.730 131.692  65.137  1.00  0.00            
ATOM     86 0BHN PRO    43     105.600 135.792  60.797  1.00  0.00            
ATOM     87 2SHA PRO    43     107.150 138.082  60.607  1.00  0.00            
ATOM     88 0BHN PRO    44     102.680 134.142  60.357  1.00  0.00            
ATOM     89 2SHA PRO    44     102.450 134.462  57.297  1.00  0.00            
ATOM     90 BHNd LEU    45     101.170 133.592  63.457  1.00  0.00            
ATOM     91 1SHA LEU    45      98.390 132.072  62.617  1.00  0.00            
ATOM     92 BTNd GLY    46     102.910 135.332  65.147  1.00  0.00            
ATOM     93 BTNd LEU    47     102.400 138.572  63.967  1.00  0.00            
ATOM     94 1STA LEU    47     101.820 138.962  60.837  1.00  0.00            
ATOM     95 BTNd LEU    48     104.860 140.032  64.257  1.00  0.00            
ATOM     96 1STA LEU    48     104.640 142.742  62.247  1.00  0.00            
ATOM     97 5BCP ILE    49     105.490 140.232  67.437  1.00  0.00            
ATOM     98 1SCA ILE    49     107.860 142.132  68.037  1.00  0.00            
ATOM     99 5BCP GLY    50     102.210 139.032  69.247  1.00  0.00            
ATOM    100 5BSP GLY    51     100.000 138.922  68.407  1.00  0.00            
ATOM    101 BHNd ILE    52      97.920 138.522  67.047  1.00  0.00            
ATOM    102 1SHA ILE    52      97.810 137.032  64.327  1.00  0.00            
ATOM    103 BHNd ASP    53      95.500 137.512  69.987  1.00  0.00            
ATOM    104 SHQa ASP    53      97.070 136.322  72.617  1.00  0.00            
ATOM    105 BHNd PHE    54      93.960 135.612  68.297  1.00  0.00            
ATOM    106 4SHS PHE    54      91.990 136.362  66.527  1.00  0.00            
ATOM    107 4SHS PHE    54      89.580 137.412  67.157  1.00  0.00            
ATOM    108 4SHS PHE    54      89.900 136.052  64.847  1.00  0.00            
ATOM    109 BHNd LYS    55      96.920 133.032  67.477  1.00  0.00            
ATOM    110 3SHC LYS    55      99.480 134.182  69.037  1.00  0.00            
ATOM    111 SHQd LYS    55     100.130 132.382  71.087  1.00  0.00            
ATOM    112 BTNd GLN    56      95.180 130.852  67.927  1.00  0.00            
ATOM    113 4STP GLN    56      97.800 128.182  69.407  1.00  0.00            
ATOM    114 5BCP PHE    57      92.500 130.282  66.417  1.00  0.00            
ATOM    115 4SCS PHE    57      92.860 131.782  63.777  1.00  0.00            
ATOM    116 4SCS PHE    57      94.170 134.082  63.257  1.00  0.00            
ATOM    117 4SCS PHE    57      93.430 132.462  61.227  1.00  0.00            
ATOM    118 4BSP ALA    58      89.560 128.932  66.687  1.00  0.00            
ATOM    119 5BCP VAL    59      88.600 126.822  67.897  1.00  0.00            
ATOM    120 2SCA VAL    59      89.180 124.392  68.787  1.00  0.00            
ATOM    121 BENd THR    60      84.590 128.082  68.947  1.00  0.00            
ATOM    122 1SEP THR    60      84.500 127.052  71.337  1.00  0.00            
ATOM    123 5BCP LEU    61      85.470 131.132  68.707  1.00  0.00            
ATOM    124 1SCA LEU    61      84.870 134.062  67.347  1.00  0.00            
ATOM    125 5BSP ARG    62      87.700 131.282  71.047  1.00  0.00            
ATOM    126 0SSN ARG    62      90.220 132.812  69.957  1.00  0.00            
ATOM    127 SSQd ARG    62      91.440 134.702  72.577  1.00  0.00            
ATOM    128 5BSP ASP    63      88.290 130.212  73.957  1.00  0.00            
ATOM    129 SSQa ASP    63      91.280 130.792  75.157  1.00  0.00            
ATOM    130 4BCP ALA    64      85.800 129.532  75.217  1.00  0.00            
ATOM    131 BENd GLN    65      83.660 128.662  76.347  1.00  0.00            
ATOM    132 4SEP GLN    65      82.850 124.922  76.567  1.00  0.00            
ATOM    133 5BCP GLY    66      80.780 129.892  74.127  1.00  0.00            
ATOM    134 5BSP ASP    67      80.430 129.782  71.427  1.00  0.00            
ATOM    135 SSQa ASP    67      77.690 128.192  70.687  1.00  0.00            
ATOM    136 5BSP ILE    68      80.060 132.562  69.297  1.00  0.00            
ATOM    137 1SSA ILE    68      80.670 135.492  68.467  1.00  0.00            
ATOM    138 BCNa PRO    69      80.590 130.892  66.607  1.00  0.00            
ATOM    139 2SCA PRO    69      79.960 132.072  63.857  1.00  0.00            
ATOM    140 4BCP ALA    70      80.360 127.772  66.307  1.00  0.00            
ATOM    141 BHNd VAL    71      80.210 126.142  63.117  1.00  0.00            
ATOM    142 2SHA VAL    71      77.890 125.142  62.337  1.00  0.00            
ATOM    143 BHNd VAL    72      82.750 128.922  61.297  1.00  0.00            
ATOM    144 2SHA VAL    72      83.540 129.692  58.887  1.00  0.00            
ATOM    145 BHNd MET    73      85.320 128.522  63.877  1.00  0.00            
ATOM    146 5SHC MET    73      87.190 131.792  63.317  1.00  0.00            
ATOM    147 BHNd HIS    74      85.990 125.372  63.007  1.00  0.00            
ATOM    148 4SHS HIS    74      85.230 123.482  65.587  1.00  0.00            
ATOM    149 1SHS HIS    74      83.450 123.002  67.557  1.00  0.00            
ATOM    150 1SHS HIS    74      85.350 121.182  66.997  1.00  0.00            
ATOM    151 0BHN TYR    75      87.380 126.572  59.607  1.00  0.00            
ATOM    152 4SHS TYR    75      87.190 125.032  57.347  1.00  0.00            
ATOM    153 4SHS TYR    75      86.740 124.662  54.717  1.00  0.00            
ATOM    154 1SHS TYR    75      86.110 122.712  56.477  1.00  0.00            
ATOM    155 0BHN GLY    76      89.240 128.182  60.747  1.00  0.00            
ATOM    156 0BHN VAL    77      91.360 125.622  62.417  1.00  0.00            
ATOM    157 2SHA VAL    77      90.560 123.762  64.127  1.00  0.00            
ATOM    158 0BHN PHE    78      92.570 124.142  59.587  1.00  0.00            
ATOM    159 4SHS PHE    78      91.390 122.902  57.067  1.00  0.00            
ATOM    160 4SHS PHE    78      90.350 121.042  55.417  1.00  0.00            
ATOM    161 4SHS PHE    78      90.810 123.542  54.507  1.00  0.00            
ATOM    162 0BHN ILE    79      93.680 127.612  58.267  1.00  0.00            
ATOM    163 1SHA ILE    79      91.410 128.582  56.397  1.00  0.00            
ATOM    164 0BHN GLN    80      95.790 128.332  60.737  1.00  0.00            
ATOM    165 4SHP GLN    80      96.620 127.652  64.717  1.00  0.00            
ATOM    166 0BHN ASN    81      98.140 125.392  60.257  1.00  0.00            
ATOM    167 5SHP ASN    81      97.040 123.632  62.107  1.00  0.00            
ATOM    168 0BHN VAL    82      98.830 126.202  57.627  1.00  0.00            
ATOM    169 2SHA VAL    82      98.410 126.372  55.007  1.00  0.00            
ATOM    170 0BHN PHE    83     100.280 129.952  58.907  1.00  0.00            
ATOM    171 4SHS PHE    83      98.280 131.002  57.277  1.00  0.00            
ATOM    172 4SHS PHE    83      95.970 130.822  55.887  1.00  0.00            
ATOM    173 4SHS PHE    83      96.230 132.662  57.837  1.00  0.00            
ATOM    174 0BHN ASP    84     102.690 128.702  60.487  1.00  0.00            
ATOM    175 SHQa ASP    84     101.240 127.462  63.087  1.00  0.00            
ATOM    176 0BHN PHE    85     104.260 127.152  57.927  1.00  0.00            
ATOM    177 4SHS PHE    85     106.650 125.342  58.937  1.00  0.00            
ATOM    178 4SHS PHE    85     107.360 124.152  61.257  1.00  0.00            
ATOM    179 4SHS PHE    85     108.070 123.042  58.897  1.00  0.00            
ATOM    180 0BHN LEU    86     104.680 129.692  56.197  1.00  0.00            
ATOM    181 1SHA LEU    86     102.020 129.522  53.967  1.00  0.00            
ATOM    182 0BHN ILE    87     106.510 131.822  58.147  1.00  0.00            
ATOM    183 1SHA ILE    87     107.390 134.442  56.737  1.00  0.00            
ATOM    184 0BHN VAL    88     109.200 129.432  58.527  1.00  0.00            
ATOM    185 2SHA VAL    88     109.630 128.732  61.047  1.00  0.00            
ATOM    186 5BHC ALA    89     109.560 128.892  55.337  1.00  0.00            
ATOM    187 0BHN PHE    90     110.880 132.842  53.847  1.00  0.00            
ATOM    188 4SHS PHE    90     110.400 135.152  52.297  1.00  0.00            
ATOM    189 4SHS PHE    90     108.740 137.212  51.737  1.00  0.00            
ATOM    190 4SHS PHE    90     108.950 135.132  50.017  1.00  0.00            
ATOM    191 5BHC ALA    91     112.960 132.652  55.947  1.00  0.00            
ATOM    192 BHNa ILE    92     114.590 129.702  54.657  1.00  0.00            
ATOM    193 1SHA ILE    92     115.020 127.652  56.937  1.00  0.00            
ATOM    194 BHNa PHE    93     115.320 131.352  51.477  1.00  0.00            
ATOM    195 4SHS PHE    93     113.840 132.012  49.217  1.00  0.00            
ATOM    196 4SHS PHE    93     111.740 131.942  47.517  1.00  0.00            
ATOM    197 4SHS PHE    93     112.870 134.312  48.187  1.00  0.00            
ATOM    198 BHNa MET    94     117.010 133.942  52.767  1.00  0.00            
ATOM    199 5SHC MET    94     116.600 137.382  51.527  1.00  0.00            
ATOM    200 0BHN ALA    95     119.360 132.332  54.027  1.00  0.00            
ATOM    201 BTNd ILE    96     122.080 133.982  51.747  1.00  0.00            
ATOM    202 1STA ILE    96     124.750 134.542  53.237  1.00  0.00            
ATOM    203 BTNd LYS    97     121.280 133.282  48.977  1.00  0.00            
ATOM    204 3STC LYS    97     118.200 134.272  48.177  1.00  0.00            
ATOM    205 STQd LYS    97     116.830 134.432  45.507  1.00  0.00            
ATOM    206 BTNd LEU    98     122.770 130.632  47.407  1.00  0.00            
ATOM    207 1STA LEU    98     125.490 129.502  49.267  1.00  0.00            
ATOM    208 BTNd ILE    99     123.830 131.362  44.847  1.00  0.00            
ATOM    209 1STA ILE    99     126.930 131.382  44.987  1.00  0.00            
ATOM    210 5BCP ASN   100     122.500 129.542  41.697  1.00  0.00            
ATOM    211 5SCP ASN   100     119.340 129.012  41.957  1.00  0.00            
ATOM    212 5BSP LYS   101     122.980 126.322  40.317  1.00  0.00            
ATOM    213 3SSC LYS   101     123.720 126.362  37.617  1.00  0.00            
ATOM    214 SSQd LYS   101     123.870 125.522  35.147  1.00  0.00            
ATOM    215 5BCP LEU   102     120.930 124.012  40.117  1.00  0.00            
ATOM    216 1SCA LEU   102     121.930 121.922  42.327  1.00  0.00            
ATOM    217 5BSP ASN   103     118.860 124.402  38.497  1.00  0.00            
ATOM    218 5SSP ASN   103     118.670 127.172  36.867  1.00  0.00            
ATOM    219 5BSP ARG   104     115.980 124.522  40.017  1.00  0.00            
ATOM    220 0SSN ARG   104     115.250 126.912  41.507  1.00  0.00            
ATOM    221 SSQd ARG   104     114.100 128.892  43.357  1.00  0.00            
ATOM    222 5BCP LYS   105     114.560 120.632  40.427  1.00  0.00            
ATOM    223 3SCC LYS   105     117.280 119.452  39.117  1.00  0.00            
ATOM    224 SCQd LYS   105     119.660 119.142  37.357  1.00  0.00            
ATOM    225 5BCP LYS   106     112.600 120.292  39.567  1.00  0.00            
ATOM    226 3SCC LYS   106     109.850 118.292  38.787  1.00  0.00            
ATOM    227 SCQd LYS   106     107.050 118.192  38.917  1.00  0.00            
ATOM    228 5BSP GLU   107     110.850 123.852  38.317  1.00  0.00            
ATOM    229 SSQa GLU   107     109.130 122.112  35.657  1.00  0.00            
ATOM    230 5BSP GLU   108     110.940 124.612  41.167  1.00  0.00            
ATOM    231 SSQa GLU   108     110.170 128.182  40.437  1.00  0.00            
ATOM    232 0BTN PRO   109     112.750 123.592  45.307  1.00  0.00            
ATOM    233 2STA PRO   109     114.120 125.822  46.997  1.00  0.00            
ATOM    234 0BTN ALA   110     115.440 121.102  46.087  1.00  0.00            
ATOM    235 0BTN ALA   111     114.880 119.062  48.747  1.00  0.00            
ATOM    236 4BCP ALA   112     113.600 117.272  48.717  1.00  0.00            
ATOM    237 BCNa PRO   113     113.440 113.622  50.417  1.00  0.00            
ATOM    238 2SCA PRO   113     116.370 113.852  51.527  1.00  0.00            
ATOM    239 0BHN ALA   114     113.060 111.262  47.967  1.00  0.00            
ATOM    240 0BHN PRO   115     110.690 113.012  46.247  1.00  0.00            
ATOM    241 2SHA PRO   115     108.500 113.412  47.617  1.00  0.00            
ATOM    242 BHNd THR   116     112.030 114.042  43.347  1.00  0.00            
ATOM    243 1SHP THR   116     112.650 116.562  43.587  1.00  0.00            
ATOM    244 BHNd LYS   117     112.710 110.922  41.407  1.00  0.00            
ATOM    245 3SHC LYS   117     114.570 108.962  41.817  1.00  0.00            
ATOM    246 SHQd LYS   117     115.210 107.492  43.687  1.00  0.00            
ATOM    247 0BHN GLU   118     109.910 110.062  41.297  1.00  0.00            
ATOM    248 SHQa GLU   118     110.090 108.392  44.987  1.00  0.00            
ATOM    249 0BHN GLU   119     108.500 113.282  39.647  1.00  0.00            
ATOM    250 SHQa GLU   119     104.840 114.022  39.627  1.00  0.00            
ATOM    251 0BHN VAL   120     110.280 112.582  36.637  1.00  0.00            
ATOM    252 2SHA VAL   120     111.380 114.372  35.017  1.00  0.00            
ATOM    253 0BHN LEU   121     108.970 110.012  36.087  1.00  0.00            
ATOM    254 1SHA LEU   121     109.260 107.882  33.817  1.00  0.00            
ATOM    255 0BHN LEU   122     105.680 111.242  36.297  1.00  0.00            
ATOM    256 1SHA LEU   122     103.990 108.892  35.717  1.00  0.00            
ATOM    257 0BHN THR   123     105.960 113.632  33.907  1.00  0.00            
ATOM    258 1SHP THR   123     107.080 115.972  34.117  1.00  0.00            
ATOM    259 0BHN GLU   124     106.850 111.422  31.087  1.00  0.00            
ATOM    260 SHQa GLU   124     106.880 114.592  29.457  1.00  0.00            
ATOM    261 0BHN ILE   125     104.310 109.172  31.077  1.00  0.00            
ATOM    262 1SHA ILE   125     105.280 106.242  31.417  1.00  0.00            
ATOM    263 0BHN ARG   126     101.660 111.592  30.247  1.00  0.00            
ATOM    264 0SHN ARG   126     101.610 114.462  31.897  1.00  0.00            
ATOM    265 SHQd ARG   126     102.260 117.522  31.267  1.00  0.00            
ATOM    266 0BHN ASP   127     103.010 112.552  27.217  1.00  0.00            
ATOM    267 SHQa ASP   127     102.710 115.602  26.457  1.00  0.00            
ATOM    268 0BHN LEU   128     102.680 109.492  26.117  1.00  0.00            
ATOM    269 1SHA LEU   128     105.560 107.912  26.707  1.00  0.00            
ATOM    270 0BHN LEU   129      98.560 109.192  26.447  1.00  0.00            
ATOM    271 1SHA LEU   129      96.900 106.582  26.167  1.00  0.00            
ATOM    272 0BHN LYS   130      98.190 111.292  24.607  1.00  0.00            
ATOM    273 3SHC LYS   130      98.880 114.612  24.237  1.00  0.00            
ATOM    274 SHQd LYS   130      99.320 115.052  21.757  1.00  0.00            
ATOM    275 BHNa GLU   131     100.310 109.632  21.657  1.00  0.00            
ATOM    276 SHQa GLU   131     103.750 112.162  21.957  1.00  0.00            
ATOM    277 BHNa GLN   132      98.140 106.612  21.547  1.00  0.00            
ATOM    278 4SHP GLN   132      97.260 103.182  20.877  1.00  0.00            
ATOM    279 BHNa ASN   133      95.560 108.662  20.857  1.00  0.00            
ATOM    280 5SHP ASN   133      92.510 109.102  19.707  1.00  0.00            
ATOM    281 BHNa ASN   134      97.110 109.842  17.547  1.00  0.00            
ATOM    282 5SHP ASN   134      97.480 112.522  17.387  1.00  0.00            
ATOM    283 5BCP ARG   135      98.550 107.272  16.877  1.00  0.00            
ATOM    284 0SCN ARG   135      98.520 108.022  13.697  1.00  0.00            
ATOM    285 SCQd ARG   135      97.180 108.972  11.097  1.00  0.00            
ATOM    286 BCQa SER   136      98.650 103.682  15.647  1.00  0.00            
ATOM    287 1SCP SER   136      96.230 103.532  14.767  1.00  0.00            
ATOM    288 BCQd MET   137      81.040  77.012  39.737  1.00  0.00            
ATOM    289 5SCC MET   137      79.700  74.892  42.647  1.00  0.00            
ATOM    290 BHNd SER   138      84.690  76.652  38.867  1.00  0.00            
ATOM    291 1SHP SER   138      85.530  75.832  36.967  1.00  0.00            
ATOM    292 BHNd ILE   139      85.890  78.672  41.637  1.00  0.00            
ATOM    293 1SHA ILE   139      84.090  77.372  43.797  1.00  0.00            
ATOM    294 BHNd ILE   140      88.830  77.702  41.227  1.00  0.00            
ATOM    295 1SHA ILE   140      90.120  77.082  43.977  1.00  0.00            
ATOM    296 BHNd LYS   141      89.430  78.762  38.257  1.00  0.00            
ATOM    297 3SHC LYS   141      92.130  77.172  36.987  1.00  0.00            
ATOM    298 SHQd LYS   141      94.470  77.442  36.117  1.00  0.00            
ATOM    299 0BHN GLU   142      88.700  82.172  39.047  1.00  0.00            
ATOM    300 SHQa GLU   142      90.250  85.832  38.497  1.00  0.00            
ATOM    301 0BHN PHE   143      90.830  82.132  42.137  1.00  0.00            
ATOM    302 4SHS PHE   143      90.720  85.152  43.607  1.00  0.00            
ATOM    303 4SHS PHE   143      91.030  86.612  45.847  1.00  0.00            
ATOM    304 4SHS PHE   143      89.720  87.662  43.737  1.00  0.00            
ATOM    305 0BHN ARG   144      94.050  81.022  40.427  1.00  0.00            
ATOM    306 0SHN ARG   144      97.400  79.672  40.677  1.00  0.00            
ATOM    307 SHQd ARG   144      99.310  77.632  38.857  1.00  0.00            
ATOM    308 BHNa GLU   145      94.640  83.372  38.527  1.00  0.00            
ATOM    309 SHQa GLU   145      96.880  81.722  35.827  1.00  0.00            
ATOM    310 BHNa PHE   146      95.320  85.822  41.497  1.00  0.00            
ATOM    311 4SHS PHE   146      94.400  88.442  40.687  1.00  0.00            
ATOM    312 4SHS PHE   146      93.380  90.282  38.997  1.00  0.00            
ATOM    313 4SHS PHE   146      92.740  90.352  41.617  1.00  0.00            
ATOM    314 0BHN ALA   147      97.840  84.072  42.757  1.00  0.00            
ATOM    315 BHNa MET   148      99.810  84.482  39.257  1.00  0.00            
ATOM    316 5SHC MET   148     103.020  82.702  40.047  1.00  0.00            
ATOM    317 5BSP ARG   149      99.490  86.882  38.877  1.00  0.00            
ATOM    318 0SSN ARG   149      96.870  87.142  36.467  1.00  0.00            
ATOM    319 SSQd ARG   149      94.050  86.622  35.287  1.00  0.00            
ATOM    320 5BSP GLY   150      99.010  90.182  39.787  1.00  0.00            
ATOM    321 5BSP ASN   151      97.920  90.642  42.577  1.00  0.00            
ATOM    322 5SSP ASN   151      96.660  93.482  43.577  1.00  0.00            
ATOM    323 BHNd VAL   152      98.400  88.912  44.767  1.00  0.00            
ATOM    324 2SHA VAL   152      96.290  88.662  46.347  1.00  0.00            
ATOM    325 BHNd VAL   153     101.600  87.462  43.657  1.00  0.00            
ATOM    326 2SHA VAL   153     102.220  84.962  44.287  1.00  0.00            
ATOM    327 BHNd ASP   154     103.350  89.922  43.467  1.00  0.00            
ATOM    328 SHQa ASP   154     102.910  92.482  42.037  1.00  0.00            
ATOM    329 BHNd LEU   155     102.940  91.032  46.677  1.00  0.00            
ATOM    330 1SHA LEU   155     100.540  93.022  46.707  1.00  0.00            
ATOM    331 5BHC ALA   156     104.160  88.482  48.267  1.00  0.00            
ATOM    332 0BHN VAL   157     107.090  88.332  46.577  1.00  0.00            
ATOM    333 2SHA VAL   157     106.930  86.892  44.357  1.00  0.00            
ATOM    334 0BHN GLY   158     108.020  90.932  47.107  1.00  0.00            
ATOM    335 BHNa VAL   159     108.240  90.802  50.677  1.00  0.00            
ATOM    336 2SHA VAL   159     106.230  91.372  52.307  1.00  0.00            
ATOM    337 BHNa ILE   160     110.420  88.742  51.007  1.00  0.00            
ATOM    338 1SHA ILE   160     111.240  89.252  53.947  1.00  0.00            
ATOM    339 BHNa ILE   161     113.250  90.782  49.347  1.00  0.00            
ATOM    340 1SHA ILE   161     114.440  88.782  47.297  1.00  0.00            
ATOM    341 BHNa GLY   162     112.910  93.372  51.797  1.00  0.00            
ATOM    342 0BTN ALA   163     115.750  92.812  53.547  1.00  0.00            
ATOM    343 0BTN ALA   164     118.140  93.542  54.317  1.00  0.00            
ATOM    344 BHNd PHE   165     119.680  95.492  52.177  1.00  0.00            
ATOM    345 4SHS PHE   165     122.890  95.252  51.847  1.00  0.00            
ATOM    346 4SHS PHE   165     125.200  96.302  50.947  1.00  0.00            
ATOM    347 4SHS PHE   165     125.220  94.572  53.017  1.00  0.00            
ATOM    348 BHNd GLY   166     118.030  99.082  53.277  1.00  0.00            
ATOM    349 BHNd LYS   167     118.360  98.862  56.157  1.00  0.00            
ATOM    350 3SHC LYS   167     116.990 100.452  57.867  1.00  0.00            
ATOM    351 SHQd LYS   167     114.970 102.142  58.307  1.00  0.00            
ATOM    352 BHNd ILE   168     122.050  98.512  56.127  1.00  0.00            
ATOM    353 1SHA ILE   168     122.410  95.522  56.887  1.00  0.00            
ATOM    354 0BHN VAL   169     122.560 101.342  54.737  1.00  0.00            
ATOM    355 2SHA VAL   169     122.760 100.852  52.137  1.00  0.00            
ATOM    356 0BHN SER   170     120.830 103.302  57.057  1.00  0.00            
ATOM    357 1SHP SER   170     119.120 104.392  56.197  1.00  0.00            
ATOM    358 0BHN SER   171     123.170 102.502  59.797  1.00  0.00            
ATOM    359 1SHP SER   171     121.640 100.422  60.687  1.00  0.00            
ATOM    360 BHNa LEU   172     125.640 103.832  58.357  1.00  0.00            
ATOM    361 1SHA LEU   172     127.860 103.562  55.737  1.00  0.00            
ATOM    362 BHNa VAL   173     124.050 107.672  58.027  1.00  0.00            
ATOM    363 2SHA VAL   173     125.190 109.712  56.787  1.00  0.00            
ATOM    364 0BHN ALA   174     123.190 107.882  61.267  1.00  0.00            
ATOM    365 BHNa ASP   175     126.060 107.282  62.567  1.00  0.00            
ATOM    366 SHQa ASP   175     125.260 107.752  65.687  1.00  0.00            
ATOM    367 BTNd ILE   176     127.590 109.622  61.907  1.00  0.00            
ATOM    368 1STA ILE   176     126.750 112.502  62.697  1.00  0.00            
ATOM    369 BTNd ILE   177     130.390 109.252  60.647  1.00  0.00            
ATOM    370 1STA ILE   177     130.120 107.482  58.117  1.00  0.00            
ATOM    371 BHNd MET   178     131.430 111.922  58.197  1.00  0.00            
ATOM    372 5SHC MET   178     129.290 111.522  54.867  1.00  0.00            
ATOM    373 0BHN PRO   179     132.720 113.592  60.237  1.00  0.00            
ATOM    374 2SHA PRO   179     135.810 113.382  60.957  1.00  0.00            
ATOM    375 0BHN PRO   180     132.710 117.212  58.517  1.00  0.00            
ATOM    376 2SHA PRO   180     135.380 117.102  56.937  1.00  0.00            
ATOM    377 BHNd LEU   181     129.360 117.142  58.967  1.00  0.00            
ATOM    378 1SHA LEU   181     127.430 114.632  58.137  1.00  0.00            
ATOM    379 0BHN GLY   182     129.380 116.532  62.727  1.00  0.00            
ATOM    380 BHNa LEU   183     130.820 119.332  63.637  1.00  0.00            
ATOM    381 1SHA LEU   183     133.930 118.612  62.957  1.00  0.00            
ATOM    382 BHNa LEU   184     128.500 121.462  62.367  1.00  0.00            
ATOM    383 1SHA LEU   184     129.560 124.622  61.657  1.00  0.00            
ATOM    384 BHNa ILE   185     125.810 119.992  63.927  1.00  0.00            
ATOM    385 1SHA ILE   185     124.520 117.782  62.177  1.00  0.00            
ATOM    386 BHNa GLY   186     126.980 120.712  67.077  1.00  0.00            
ATOM    387 BTNd GLY   187     127.560 124.002  66.597  1.00  0.00            
ATOM    388 5BSP ILE   188     127.660 125.782  68.167  1.00  0.00            
ATOM    389 1SSA ILE   188     127.560 128.482  66.647  1.00  0.00            
ATOM    390 5BSP ASP   189     124.830 125.582  70.647  1.00  0.00            
ATOM    391 SSQa ASP   189     123.760 122.812  70.477  1.00  0.00            
ATOM    392 5BCP PHE   190     122.500 127.722  68.917  1.00  0.00            
ATOM    393 4SCS PHE   190     122.660 126.582  65.987  1.00  0.00            
ATOM    394 4SCS PHE   190     124.540 126.362  64.067  1.00  0.00            
ATOM    395 4SCS PHE   190     121.980 125.692  63.537  1.00  0.00            
ATOM    396 5BCP LYS   191     122.020 130.052  70.287  1.00  0.00            
ATOM    397 3SCC LYS   191     120.430 129.582  72.987  1.00  0.00            
ATOM    398 SCQd LYS   191     120.150 130.532  75.307  1.00  0.00            
ATOM    399 5BSP GLN   192     121.320 132.642  69.487  1.00  0.00            
ATOM    400 4SSP GLN   192     118.370 132.762  67.047  1.00  0.00            
ATOM    401 5BCP PHE   193     123.430 134.992  69.167  1.00  0.00            
ATOM    402 4SCS PHE   193     124.520 136.122  66.587  1.00  0.00            
ATOM    403 4SCS PHE   193     126.150 138.112  65.757  1.00  0.00            
ATOM    404 4SCS PHE   193     125.950 135.842  64.307  1.00  0.00            
ATOM    405 4BCP ALA   194     123.370 137.902  70.797  1.00  0.00            
ATOM    406 5BCP VAL   195     125.400 139.262  70.817  1.00  0.00            
ATOM    407 2SCA VAL   195     126.850 140.982  69.427  1.00  0.00            
ATOM    408 5BCP THR   196     127.950 136.362  71.627  1.00  0.00            
ATOM    409 1SCP THR   196     128.880 137.392  73.827  1.00  0.00            
ATOM    410 5BCP LEU   197     127.940 134.192  70.137  1.00  0.00            
ATOM    411 1SCA LEU   197     129.680 133.922  67.057  1.00  0.00            
ATOM    412 5BSP ARG   198     126.970 131.302  70.977  1.00  0.00            
ATOM    413 0SSN ARG   198     129.330 129.162  71.647  1.00  0.00            
ATOM    414 SSQd ARG   198     129.760 127.212  73.987  1.00  0.00            
ATOM    415 5BSP ASP   199     125.280 131.652  73.227  1.00  0.00            
ATOM    416 SSQa ASP   199     124.770 129.002  74.487  1.00  0.00            
ATOM    417 4BCP ALA   200     123.870 134.312  74.317  1.00  0.00            
ATOM    418 5BCP GLN   201     123.530 136.742  75.777  1.00  0.00            
ATOM    419 4SCP GLN   201     126.960 135.382  77.867  1.00  0.00            
ATOM    420 5BCP GLY   202     123.980 139.072  75.567  1.00  0.00            
ATOM    421 5BSP ASP   203     124.330 141.372  75.427  1.00  0.00            
ATOM    422 SSQa ASP   203     127.350 142.242  74.217  1.00  0.00            
ATOM    423 5BSP ILE   204     121.920 142.732  73.267  1.00  0.00            
ATOM    424 1SSA ILE   204     119.320 143.912  74.477  1.00  0.00            
ATOM    425 BCNa PRO   205     122.890 143.652  70.357  1.00  0.00            
ATOM    426 2SCA PRO   205     124.620 145.872  71.017  1.00  0.00            
ATOM    427 0BTN ALA   206     119.930 144.932  68.187  1.00  0.00            
ATOM    428 BTNd VAL   207     119.430 144.022  65.467  1.00  0.00            
ATOM    429 2STA VAL   207     120.040 145.722  63.537  1.00  0.00            
ATOM    430 BTNd VAL   208     116.620 142.462  65.267  1.00  0.00            
ATOM    431 2STA VAL   208     115.010 143.762  63.617  1.00  0.00            
ATOM    432 BHNd MET   209     117.250 139.452  64.987  1.00  0.00            
ATOM    433 5SHC MET   209     119.620 137.462  67.497  1.00  0.00            
ATOM    434 BHNd HIS   210     117.960 139.322  61.737  1.00  0.00            
ATOM    435 4SHS HIS   210     116.680 138.072  59.077  1.00  0.00            
ATOM    436 1SHS HIS   210     116.950 135.772  57.687  1.00  0.00            
ATOM    437 1SHS HIS   210     117.010 138.142  56.397  1.00  0.00            
ATOM    438 BHNd TYR   211     121.150 138.662  61.737  1.00  0.00            
ATOM    439 4SHS TYR   211     122.710 140.422  63.877  1.00  0.00            
ATOM    440 4SHS TYR   211     124.120 142.472  64.917  1.00  0.00            
ATOM    441 1SHS TYR   211     122.930 140.692  66.557  1.00  0.00            
ATOM    442 BHNd GLY   212     120.970 135.382  63.537  1.00  0.00            
ATOM    443 0BHN VAL   213     119.480 134.152  61.927  1.00  0.00            
ATOM    444 2SHA VAL   213     116.880 133.832  62.317  1.00  0.00            
ATOM    445 0BHN PHE   214     121.740 134.412  58.807  1.00  0.00            
ATOM    446 4SHS PHE   214     121.560 136.662  56.937  1.00  0.00            
ATOM    447 4SHS PHE   214     121.250 138.002  54.617  1.00  0.00            
ATOM    448 4SHS PHE   214     121.200 139.342  56.957  1.00  0.00            
ATOM    449 0BHN ILE   215     124.360 133.462  60.167  1.00  0.00            
ATOM    450 1SHA ILE   215     126.630 134.972  58.677  1.00  0.00            
ATOM    451 0BHN GLN   216     122.710 130.442  61.307  1.00  0.00            
ATOM    452 4SHP GLN   216     123.720 131.092  64.957  1.00  0.00            
ATOM    453 0BHN ASN   217     121.800 129.522  58.257  1.00  0.00            
ATOM    454 5SHP ASN   217     118.800 130.222  58.307  1.00  0.00            
ATOM    455 0BHN VAL   218     124.700 129.932  56.517  1.00  0.00            
ATOM    456 2SHA VAL   218     124.060 129.622  53.967  1.00  0.00            
ATOM    457 0BHN PHE   219     126.880 127.622  59.247  1.00  0.00            
ATOM    458 4SHS PHE   219     127.880 130.172  60.547  1.00  0.00            
ATOM    459 4SHS PHE   219     128.320 131.782  62.667  1.00  0.00            
ATOM    460 4SHS PHE   219     130.260 131.432  60.817  1.00  0.00            
ATOM    461 0BHN ASP   220     125.230 125.052  59.257  1.00  0.00            
ATOM    462 SHQa ASP   220     123.430 122.452  60.287  1.00  0.00            
ATOM    463 0BHN PHE   221     125.270 124.732  55.567  1.00  0.00            
ATOM    464 4SHS PHE   221     122.700 123.302  54.957  1.00  0.00            
ATOM    465 4SHS PHE   221     120.250 122.172  55.027  1.00  0.00            
ATOM    466 4SHS PHE   221     122.200 121.072  53.527  1.00  0.00            
ATOM    467 0BHN LEU   222     127.970 124.832  55.137  1.00  0.00            
ATOM    468 1SHA LEU   222     128.120 127.192  52.887  1.00  0.00            
ATOM    469 0BHN ILE   223     128.880 121.812  56.867  1.00  0.00            
ATOM    470 1SHA ILE   223     131.880 121.702  57.657  1.00  0.00            
ATOM    471 0BHN VAL   224     126.490 119.892  55.607  1.00  0.00            
ATOM    472 2SHA VAL   224     124.770 119.092  57.457  1.00  0.00            
ATOM    473 5BHC ALA   225     127.290 120.442  52.397  1.00  0.00            
ATOM    474 0BHN PHE   226     130.490 119.532  52.577  1.00  0.00            
ATOM    475 4SHS PHE   226     132.550 121.582  53.147  1.00  0.00            
ATOM    476 4SHS PHE   226     134.910 122.892  53.287  1.00  0.00            
ATOM    477 4SHS PHE   226     132.630 124.262  52.807  1.00  0.00            
ATOM    478 5BHC ALA   227     130.250 116.232  53.957  1.00  0.00            
ATOM    479 BHNa ILE   228     128.270 115.082  51.427  1.00  0.00            
ATOM    480 1SHA ILE   228     125.670 115.872  52.917  1.00  0.00            
ATOM    481 BHNa PHE   229     130.030 115.772  49.097  1.00  0.00            
ATOM    482 4SHS PHE   229     128.740 115.692  46.637  1.00  0.00            
ATOM    483 4SHS PHE   229     127.750 116.652  44.317  1.00  0.00            
ATOM    484 4SHS PHE   229     126.340 114.852  45.747  1.00  0.00            
ATOM    485 BHNa MET   230     132.720 114.012  50.117  1.00  0.00            
ATOM    486 5SHC MET   230     133.470 112.512  46.517  1.00  0.00            
ATOM    487 0BHN ALA   231     131.090 111.022  50.397  1.00  0.00            
ATOM    488 BTNd ILE   232     133.180 109.282  50.787  1.00  0.00            
ATOM    489 1STA ILE   232     136.010 110.332  50.047  1.00  0.00            
ATOM    490 BHNd LYS   233     131.900 107.502  47.307  1.00  0.00            
ATOM    491 3SHC LYS   233     129.160 108.542  46.537  1.00  0.00            
ATOM    492 SHQd LYS   233     128.780 110.872  45.347  1.00  0.00            
ATOM    493 BHNd LEU   234     134.100 104.872  47.987  1.00  0.00            
ATOM    494 1SHA LEU   234     136.560 104.892  50.077  1.00  0.00            
ATOM    495 BHNd ILE   235     132.120 102.372  48.877  1.00  0.00            
ATOM    496 1SHA ILE   235     133.370  99.992  50.417  1.00  0.00            
ATOM    497 BHNd ASN   236     130.130 102.232  45.757  1.00  0.00            
ATOM    498 5SHP ASN   236     128.440 104.012  44.947  1.00  0.00            
ATOM    499 BHNa LYS   237     132.590 101.822  43.637  1.00  0.00            
ATOM    500 3SHC LYS   237     134.280 104.352  42.427  1.00  0.00            
ATOM    501 SHQd LYS   237     135.240 106.742  42.567  1.00  0.00            
ATOM    502 BHNa LEU   238     133.830  99.262  45.147  1.00  0.00            
ATOM    503 1SHA LEU   238     136.280 100.932  46.527  1.00  0.00            
ATOM    504 BHNa ASN   239     131.060  97.162  44.807  1.00  0.00            
ATOM    505 5SHP ASN   239     130.050  97.562  47.947  1.00  0.00            
ATOM    506 BHNa ARG   240     130.640  97.382  41.387  1.00  0.00            
ATOM    507 0SHN ARG   240     128.970  94.682  40.417  1.00  0.00            
ATOM    508 SHQd ARG   240     128.270  93.042  37.387  1.00  0.00            
ATOM    509 BTNd LYS   241     128.460 100.632  41.077  1.00  0.00            
ATOM    510 3STC LYS   241     126.120  98.672  40.027  1.00  0.00            
ATOM    511 STQd LYS   241     125.590  97.292  38.377  1.00  0.00            
ATOM    512 5BCP LYS   242     129.370 103.182  39.727  1.00  0.00            
ATOM    513 3SCC LYS   242     129.250 102.362  36.547  1.00  0.00            
ATOM    514 SCQd LYS   242     127.670 102.452  34.897  1.00  0.00            
ATOM    515 5BCP GLU   243     127.960 105.812  40.567  1.00  0.00            
ATOM    516 SCQa GLU   243     130.880 108.122  41.667  1.00  0.00            
ATOM    517 5BSP GLU   244     126.520 107.762  38.807  1.00  0.00            
ATOM    518 SSQa GLU   244     128.240 107.232  35.467  1.00  0.00            
ATOM    519 0BTN PRO   245     122.870 108.322  38.637  1.00  0.00            
ATOM    520 2STA PRO   245     122.760 107.132  35.737  1.00  0.00            
ATOM    521 0BTN ALA   246     120.340 106.632  40.047  1.00  0.00            
ATOM    522 0BTN ALA   247     120.370 106.442  42.917  1.00  0.00            
ATOM    523 4BSP ALA   248     119.970 107.082  45.047  1.00  0.00            
ATOM    524 BCNa PRO   249     120.200 109.582  47.247  1.00  0.00            
ATOM    525 2SCA PRO   249     117.850 110.342  48.267  1.00  0.00            
ATOM    526 0BHN ALA   250     122.600 112.052  47.677  1.00  0.00            
ATOM    527 0BHN PRO   251     120.730 114.792  46.087  1.00  0.00            
ATOM    528 2SHA PRO   251     119.470 116.742  47.627  1.00  0.00            
ATOM    529 BHNd THR   252     122.010 114.782  43.097  1.00  0.00            
ATOM    530 1SHP THR   252     122.440 116.522  41.227  1.00  0.00            
ATOM    531 BHNd LYS   253     121.660 111.812  42.187  1.00  0.00            
ATOM    532 3SHC LYS   253     124.770 111.122  41.927  1.00  0.00            
ATOM    533 SHQd LYS   253     127.030 112.122  41.167  1.00  0.00            
ATOM    534 0BHN GLU   254     118.400 111.472  42.187  1.00  0.00            
ATOM    535 SHQa GLU   254     116.330 113.142  44.887  1.00  0.00            
ATOM    536 0BHN GLU   255     117.650 114.072  39.847  1.00  0.00            
ATOM    537 SHQa GLU   255     114.070 115.102  39.337  1.00  0.00            
ATOM    538 0BHN VAL   256     119.760 112.652  37.357  1.00  0.00            
ATOM    539 2SHA VAL   256     121.030 114.442  35.877  1.00  0.00            
ATOM    540 0BHN LEU   257     118.000 109.632  36.927  1.00  0.00            
ATOM    541 1SHA LEU   257     117.830 106.792  35.287  1.00  0.00            
ATOM    542 0BHN LEU   258     114.890 110.702  36.227  1.00  0.00            
ATOM    543 1SHA LEU   258     113.220 108.272  37.447  1.00  0.00            
ATOM    544 0BHN THR   259     116.120 112.832  33.347  1.00  0.00            
ATOM    545 1SHP THR   259     116.340 115.372  33.887  1.00  0.00            
ATOM    546 0BHN GLU   260     117.290 110.882  31.707  1.00  0.00            
ATOM    547 SHQa GLU   260     121.020 112.012  30.877  1.00  0.00            
ATOM    548 0BHN ILE   261     114.000 108.502  31.627  1.00  0.00            
ATOM    549 1SHA ILE   261     113.820 105.422  31.867  1.00  0.00            
ATOM    550 0BHN ARG   262     112.050 110.872  30.337  1.00  0.00            
ATOM    551 0SHN ARG   262     112.170 114.092  30.587  1.00  0.00            
ATOM    552 SHQd ARG   262     111.320 116.762  28.337  1.00  0.00            
ATOM    553 0BHN ASP   263     113.870 111.182  27.147  1.00  0.00            
ATOM    554 SHQa ASP   263     113.100 113.722  25.087  1.00  0.00            
ATOM    555 0BHN LEU   264     113.660 107.692  25.927  1.00  0.00            
ATOM    556 1SHA LEU   264     116.610 107.452  27.837  1.00  0.00            
ATOM    557 BHNa LEU   265     110.220 107.582  25.927  1.00  0.00            
ATOM    558 1SHA LEU   265     110.100 105.922  28.997  1.00  0.00            
ATOM    559 BHNa LYS   266     109.730 109.832  24.017  1.00  0.00            
ATOM    560 3SHC LYS   266     107.790 112.462  25.297  1.00  0.00            
ATOM    561 SHQd LYS   266     107.470 114.642  24.277  1.00  0.00            
ATOM    562 BHNa GLU   267     111.460 108.312  20.937  1.00  0.00            
ATOM    563 SHQa GLU   267     113.690 109.532  18.477  1.00  0.00            
ATOM    564 BHNa GLN   268     110.050 106.042  21.007  1.00  0.00            
ATOM    565 4SHP GLN   268     106.180 107.632  21.397  1.00  0.00            
ATOM    566 BTNd ASN   269     113.090 103.882  21.997  1.00  0.00            
ATOM    567 5STP ASN   269     111.380 101.772  23.957  1.00  0.00            
ATOM    568 BTNd ASN   270     114.460 104.432  19.987  1.00  0.00            
ATOM    569 5STP ASN   270     112.810 104.712  17.047  1.00  0.00            
ATOM    570 5BCP ARG   271     117.750 105.452  20.937  1.00  0.00            
ATOM    571 0SCN ARG   271     117.290 108.162  22.657  1.00  0.00            
ATOM    572 SCQd ARG   271     115.850 111.002  22.537  1.00  0.00            
ATOM    573 BCQa SER   272     119.990 104.912  20.427  1.00  0.00            
ATOM    574 1SCP SER   272     122.600 104.952  20.737  1.00  0.00            
ATOM    575 BCQd MET   273      75.560 118.682  40.707  1.00  0.00            
ATOM    576 5SCC MET   273      75.100 121.502  41.757  1.00  0.00            
ATOM    577 BHNd SER   274      79.010 119.212  40.577  1.00  0.00            
ATOM    578 1SHP SER   274      79.980 118.492  38.337  1.00  0.00            
ATOM    579 BHNd ILE   275      79.830 117.572  43.257  1.00  0.00            
ATOM    580 1SHA ILE   275      78.300 118.792  45.657  1.00  0.00            
ATOM    581 BHNd ILE   276      78.180 114.782  42.747  1.00  0.00            
ATOM    582 1SHA ILE   276      76.150 114.062  44.977  1.00  0.00            
ATOM    583 BHNd LYS   277      79.990 113.902  39.817  1.00  0.00            
ATOM    584 3SHC LYS   277      79.270 113.372  37.187  1.00  0.00            
ATOM    585 SHQd LYS   277      80.280 114.632  34.917  1.00  0.00            
ATOM    586 0BHN GLU   278      82.760 114.072  41.047  1.00  0.00            
ATOM    587 SHQa GLU   278      84.100 116.212  37.907  1.00  0.00            
ATOM    588 0BHN PHE   279      82.080 111.482  43.317  1.00  0.00            
ATOM    589 4SHS PHE   279      81.810 113.252  45.787  1.00  0.00            
ATOM    590 4SHS PHE   279      80.590 114.422  47.897  1.00  0.00            
ATOM    591 4SHS PHE   279      82.700 115.622  46.707  1.00  0.00            
ATOM    592 0BHN ARG   280      81.610 108.972  40.807  1.00  0.00            
ATOM    593 0SHN ARG   280      80.040 108.422  38.627  1.00  0.00            
ATOM    594 SHQd ARG   280      80.120 108.602  35.097  1.00  0.00            
ATOM    595 0BHN GLU   281      84.860 109.082  39.467  1.00  0.00            
ATOM    596 SHQa GLU   281      83.830 111.282  36.667  1.00  0.00            
ATOM    597 BHNa PHE   282      86.420 108.342  42.007  1.00  0.00            
ATOM    598 4SHS PHE   282      87.560 109.772  44.247  1.00  0.00            
ATOM    599 4SHS PHE   282      86.480 112.192  44.737  1.00  0.00            
ATOM    600 4SHS PHE   282      86.310 110.242  46.597  1.00  0.00            
ATOM    601 0BHN ALA   283      85.440 105.202  42.187  1.00  0.00            
ATOM    602 BHNa MET   284      86.490 104.172  39.007  1.00  0.00            
ATOM    603 5SHC MET   284      84.700 105.712  36.217  1.00  0.00            
ATOM    604 BHNa ARG   285      89.770 105.002  39.267  1.00  0.00            
ATOM    605 0SHN ARG   285      89.690 107.702  38.087  1.00  0.00            
ATOM    606 SHQd ARG   285      88.480 108.662  35.477  1.00  0.00            
ATOM    607 5BSP GLY   286      90.290 104.062  43.057  1.00  0.00            
ATOM    608 5BSP ASN   287      91.540 102.562  44.257  1.00  0.00            
ATOM    609 5SSP ASN   287      92.050 102.572  47.657  1.00  0.00            
ATOM    610 BHNd VAL   288      87.670 100.362  46.157  1.00  0.00            
ATOM    611 2SHA VAL   288      85.520 100.752  44.647  1.00  0.00            
ATOM    612 BHNd VAL   289      88.160  96.582  45.127  1.00  0.00            
ATOM    613 2SHA VAL   289      87.020  94.912  46.837  1.00  0.00            
ATOM    614 BHNd ASP   290      91.470  96.882  44.907  1.00  0.00            
ATOM    615 SHQa ASP   290      92.090  95.462  42.297  1.00  0.00            
ATOM    616 BHNd LEU   291      92.090  97.542  48.067  1.00  0.00            
ATOM    617 1SHA LEU   291      94.580  99.022  49.357  1.00  0.00            
ATOM    618 5BHC ALA   292      91.190  94.782  49.787  1.00  0.00            
ATOM    619 0BHN VAL   293      93.820  92.512  47.827  1.00  0.00            
ATOM    620 2SHA VAL   293      92.040  91.952  45.947  1.00  0.00            
ATOM    621 0BHN GLY   294      96.320  93.732  48.577  1.00  0.00            
ATOM    622 0BHN VAL   295      96.190  92.542  52.547  1.00  0.00            
ATOM    623 2SHA VAL   295      97.330  94.782  53.387  1.00  0.00            
ATOM    624 0BHN ILE   296      96.030  89.742  52.037  1.00  0.00            
ATOM    625 1SHA ILE   296      93.970  87.862  50.677  1.00  0.00            
ATOM    626 0BHN ILE   297      99.580  89.202  50.087  1.00  0.00            
ATOM    627 1SHA ILE   297      99.380  86.232  49.227  1.00  0.00            
ATOM    628 0BHN GLY   298     101.190  90.432  52.297  1.00  0.00            
ATOM    629 5BHC ALA   299     100.730  88.652  54.627  1.00  0.00            
ATOM    630 5BHC ALA   300     102.020  85.662  53.207  1.00  0.00            
ATOM    631 0BHN PHE   301     105.720  86.612  52.607  1.00  0.00            
ATOM    632 4SHS PHE   301     107.040  85.092  50.567  1.00  0.00            
ATOM    633 4SHS PHE   301     108.990  83.782  49.237  1.00  0.00            
ATOM    634 4SHS PHE   301     106.520  83.992  48.157  1.00  0.00            
ATOM    635 0BHN GLY   302     106.260  86.852  55.147  1.00  0.00            
ATOM    636 0BHN LYS   303     105.340  83.712  56.587  1.00  0.00            
ATOM    637 3SHC LYS   303     105.190  83.662  59.647  1.00  0.00            
ATOM    638 SHQd LYS   303     103.120  83.842  61.337  1.00  0.00            
ATOM    639 0BHN ILE   304     107.130  81.832  55.127  1.00  0.00            
ATOM    640 1SHA ILE   304     105.410  80.622  52.857  1.00  0.00            
ATOM    641 0BHN VAL   305     110.330  82.842  55.877  1.00  0.00            
ATOM    642 2SHA VAL   305     111.300  83.982  53.687  1.00  0.00            
ATOM    643 0BHN SER   306     110.010  82.162  59.407  1.00  0.00            
ATOM    644 1SHP SER   306     111.330  83.852  60.307  1.00  0.00            
ATOM    645 BHNa SER   307     108.520  78.622  58.977  1.00  0.00            
ATOM    646 1SHP SER   307     105.900  78.842  59.657  1.00  0.00            
ATOM    647 BHNa LEU   308     111.150  77.462  57.197  1.00  0.00            
ATOM    648 1SHA LEU   308     110.880  74.962  54.607  1.00  0.00            
ATOM    649 BHNa VAL   309     113.460  78.022  59.497  1.00  0.00            
ATOM    650 2SHA VAL   309     114.260  80.412  58.677  1.00  0.00            
ATOM    651 0BHN ALA   310     111.490  76.132  62.167  1.00  0.00            
ATOM    652 BTNd ASP   311     114.100  74.792  63.887  1.00  0.00            
ATOM    653 STQa ASP   311     115.130  76.032  66.597  1.00  0.00            
ATOM    654 BTNd ILE   312     115.290  72.972  61.597  1.00  0.00            
ATOM    655 1STA ILE   312     114.540  71.462  58.997  1.00  0.00            
ATOM    656 BTNd ILE   313     117.850  75.512  59.967  1.00  0.00            
ATOM    657 1STA ILE   313     117.810  75.402  56.867  1.00  0.00            
ATOM    658 BHNd MET   314     118.900  76.272  63.427  1.00  0.00            
ATOM    659 5SHC MET   314     116.890  79.722  63.317  1.00  0.00            
ATOM    660 0BHN PRO   315     122.090  76.022  62.927  1.00  0.00            
ATOM    661 2SHA PRO   315     123.180  74.522  65.177  1.00  0.00            
ATOM    662 0BHN PRO   316     123.120  78.532  60.847  1.00  0.00            
ATOM    663 2SHA PRO   316     125.320  80.032  59.627  1.00  0.00            
ATOM    664 BHNd LEU   317     121.930  81.002  63.087  1.00  0.00            
ATOM    665 1SHA LEU   317     122.330  83.672  61.517  1.00  0.00            
ATOM    666 0BHN GLY   318     123.780  79.582  66.167  1.00  0.00            
ATOM    667 0BHN LEU   319     127.300  80.212  64.177  1.00  0.00            
ATOM    668 1SHA LEU   319     127.120  76.992  63.447  1.00  0.00            
ATOM    669 0BHN LEU   320     126.900  83.062  64.097  1.00  0.00            
ATOM    670 1SHA LEU   320     129.390  84.512  62.337  1.00  0.00            
ATOM    671 0BHN ILE   321     126.690  83.632  67.427  1.00  0.00            
ATOM    672 1SHA ILE   321     125.110  85.592  69.227  1.00  0.00            
ATOM    673 0BHN GLY   322     129.910  83.482  68.307  1.00  0.00            
ATOM    674 0BHN GLY   323     130.920  85.952  66.597  1.00  0.00            
ATOM    675 0BHN ILE   324     129.530  88.432  68.137  1.00  0.00            
ATOM    676 1SHA ILE   324     129.000  91.312  67.127  1.00  0.00            
ATOM    677 BHNa ASP   325     131.020  87.762  71.507  1.00  0.00            
ATOM    678 SHQa ASP   325     128.970  85.932  73.077  1.00  0.00            
ATOM    679 BHNa PHE   326     133.950  87.632  70.557  1.00  0.00            
ATOM    680 4SHS PHE   326     134.880  85.252  68.977  1.00  0.00            
ATOM    681 4SHS PHE   326     134.540  82.572  68.837  1.00  0.00            
ATOM    682 4SHS PHE   326     137.030  83.602  68.987  1.00  0.00            
ATOM    683 BHNa LYS   327     134.090  90.682  69.357  1.00  0.00            
ATOM    684 3SHC LYS   327     137.280  90.892  68.917  1.00  0.00            
ATOM    685 SHQd LYS   327     138.840  91.302  71.407  1.00  0.00            
ATOM    686 BHNa GLN   328     132.960  92.632  72.537  1.00  0.00            
ATOM    687 4SHP GLN   328     135.270  90.642  74.537  1.00  0.00            
ATOM    688 5BCP PHE   329     132.410  95.632  71.187  1.00  0.00            
ATOM    689 4SCS PHE   329     131.980  95.202  67.987  1.00  0.00            
ATOM    690 4SCS PHE   329     130.460  95.552  65.777  1.00  0.00            
ATOM    691 4SCS PHE   329     132.950  94.522  65.567  1.00  0.00            
ATOM    692 4BCP ALA   330     132.040  97.312  72.217  1.00  0.00            
ATOM    693 5BCP VAL   331     132.500 100.022  74.077  1.00  0.00            
ATOM    694 2SCA VAL   331     130.640  99.332  75.837  1.00  0.00            
ATOM    695 BENd THR   332     135.000 101.032  73.947  1.00  0.00            
ATOM    696 1SEP THR   332     137.530 101.482  74.337  1.00  0.00            
ATOM    697 5BCP LEU   333     134.510 104.172  70.947  1.00  0.00            
ATOM    698 1SCA LEU   333     135.370 103.382  67.677  1.00  0.00            
ATOM    699 BTNd ARG   334     132.160 105.472  71.457  1.00  0.00            
ATOM    700 0STN ARG   334     131.480 108.282  72.107  1.00  0.00            
ATOM    701 STQd ARG   334     133.820 110.642  73.777  1.00  0.00            
ATOM    702 BTNd ASP   335     129.060 103.472  73.217  1.00  0.00            
ATOM    703 STQa ASP   335     129.570 104.642  75.987  1.00  0.00            
ATOM    704 0BTN ALA   336     126.880 105.392  71.987  1.00  0.00            
ATOM    705 BTNd GLN   337     126.260 108.222  72.767  1.00  0.00            
ATOM    706 4STP GLN   337     124.630 107.562  76.077  1.00  0.00            
ATOM    707 5BCP GLY   338     126.280 110.032  72.407  1.00  0.00            
ATOM    708 5BSP ASP   339     127.500 112.902  70.697  1.00  0.00            
ATOM    709 SSQa ASP   339     129.730 113.822  72.627  1.00  0.00            
ATOM    710 5BSP ILE   340     127.400 112.922  67.827  1.00  0.00            
ATOM    711 1SSA ILE   340     125.470 115.222  67.027  1.00  0.00            
ATOM    712 0BEN PRO   341     129.350 110.712  66.677  1.00  0.00            
ATOM    713 2SEA PRO   341     131.720 112.542  65.527  1.00  0.00            
ATOM    714 0BHN ALA   342     129.040 107.362  67.947  1.00  0.00            
ATOM    715 BHNd VAL   343     130.740 105.762  65.807  1.00  0.00            
ATOM    716 2SHA VAL   343     130.080 105.162  63.307  1.00  0.00            
ATOM    717 BHNd VAL   344     130.640 102.632  67.777  1.00  0.00            
ATOM    718 2SHA VAL   344     131.550 100.502  69.067  1.00  0.00            
ATOM    719 BHNd MET   345     127.100 102.692  67.927  1.00  0.00            
ATOM    720 5SHC MET   345     127.110  99.812  70.857  1.00  0.00            
ATOM    721 0BHN HIS   346     126.290 102.412  64.007  1.00  0.00            
ATOM    722 4SHS HIS   346     123.320 103.392  64.827  1.00  0.00            
ATOM    723 1SHS HIS   346     120.640 103.642  64.997  1.00  0.00            
ATOM    724 1SHS HIS   346     122.010 102.412  66.977  1.00  0.00            
ATOM    725 0BHN TYR   347     127.850  99.822  63.747  1.00  0.00            
ATOM    726 4SHS TYR   347     131.230  99.962  64.007  1.00  0.00            
ATOM    727 4SHS TYR   347     133.540 101.222  63.367  1.00  0.00            
ATOM    728 1SHS TYR   347     133.580  99.062  64.997  1.00  0.00            
ATOM    729 0BHN GLY   348     125.940  97.792  66.057  1.00  0.00            
ATOM    730 0BHN VAL   349     123.320  97.792  64.377  1.00  0.00            
ATOM    731 2SHA VAL   349     120.970  96.872  65.187  1.00  0.00            
ATOM    732 0BHN PHE   350     124.520  96.682  61.437  1.00  0.00            
ATOM    733 4SHS PHE   350     126.150  97.552  58.867  1.00  0.00            
ATOM    734 4SHS PHE   350     127.850  99.632  58.597  1.00  0.00            
ATOM    735 4SHS PHE   350     127.380  97.982  56.507  1.00  0.00            
ATOM    736 0BHN ILE   351     125.770  93.502  62.917  1.00  0.00            
ATOM    737 1SHA ILE   351     128.660  92.972  61.917  1.00  0.00            
ATOM    738 0BHN GLN   352     122.550  92.452  63.877  1.00  0.00            
ATOM    739 4SHP GLN   352     123.330  91.982  67.977  1.00  0.00            
ATOM    740 0BHN ASN   353     121.180  92.632  61.017  1.00  0.00            
ATOM    741 5SHP ASN   353     119.660  95.432  61.087  1.00  0.00            
ATOM    742 0BHN VAL   354     123.310  90.762  58.797  1.00  0.00            
ATOM    743 2SHA VAL   354     125.400  92.062  57.827  1.00  0.00            
ATOM    744 0BHN PHE   355     123.100  88.402  60.137  1.00  0.00            
ATOM    745 4SHS PHE   355     124.690  87.642  62.437  1.00  0.00            
ATOM    746 4SHS PHE   355     124.000  87.662  65.047  1.00  0.00            
ATOM    747 4SHS PHE   355     126.500  88.342  64.307  1.00  0.00            
ATOM    748 0BHN ASP   356     119.120  87.772  59.627  1.00  0.00            
ATOM    749 SHQa ASP   356     117.680  85.542  61.677  1.00  0.00            
ATOM    750 0BHN PHE   357     119.330  88.022  56.847  1.00  0.00            
ATOM    751 4SHS PHE   357     117.880  88.222  53.977  1.00  0.00            
ATOM    752 4SHS PHE   357     115.540  88.152  52.627  1.00  0.00            
ATOM    753 4SHS PHE   357     117.870  87.892  51.297  1.00  0.00            
ATOM    754 0BHN LEU   358     121.250  84.842  56.147  1.00  0.00            
ATOM    755 1SHA LEU   358     121.760  84.892  53.347  1.00  0.00            
ATOM    756 0BHN ILE   359     118.880  82.982  57.837  1.00  0.00            
ATOM    757 1SHA ILE   359     119.400  80.102  58.867  1.00  0.00            
ATOM    758 0BHN VAL   360     116.270  83.842  55.797  1.00  0.00            
ATOM    759 2SHA VAL   360     114.810  85.522  57.237  1.00  0.00            
ATOM    760 5BHC ALA   361     117.470  82.932  53.047  1.00  0.00            
ATOM    761 0BHN PHE   362     118.100  79.422  53.797  1.00  0.00            
ATOM    762 4SHS PHE   362     121.040  79.892  54.017  1.00  0.00            
ATOM    763 4SHS PHE   362     123.460  80.362  52.917  1.00  0.00            
ATOM    764 4SHS PHE   362     123.270  79.712  55.527  1.00  0.00            
ATOM    765 0BHN ALA   363     114.700  78.582  54.327  1.00  0.00            
ATOM    766 BHNa ILE   364     113.400  79.852  51.977  1.00  0.00            
ATOM    767 1SHA ILE   364     110.340  79.382  52.137  1.00  0.00            
ATOM    768 BHNa PHE   365     115.220  78.332  49.197  1.00  0.00            
ATOM    769 4SHS PHE   365     118.010  78.532  48.407  1.00  0.00            
ATOM    770 4SHS PHE   365     119.520  76.482  47.507  1.00  0.00            
ATOM    771 4SHS PHE   365     120.440  78.062  49.507  1.00  0.00            
ATOM    772 BHNa MET   366     114.650  75.322  49.867  1.00  0.00            
ATOM    773 5SHC MET   366     116.980  74.132  51.867  1.00  0.00            
ATOM    774 0BTN ALA   367     112.480  74.762  47.477  1.00  0.00            
ATOM    775 BHNd ILE   368     114.610  75.382  44.737  1.00  0.00            
ATOM    776 1SHA ILE   368     117.410  74.032  44.717  1.00  0.00            
ATOM    777 BHNd LYS   369     112.550  74.932  42.207  1.00  0.00            
ATOM    778 3SHC LYS   369     113.000  72.292  39.877  1.00  0.00            
ATOM    779 SHQd LYS   369     111.210  71.382  37.807  1.00  0.00            
ATOM    780 BHNd LEU   370     109.860  76.462  43.307  1.00  0.00            
ATOM    781 1SHA LEU   370     107.830  74.162  44.627  1.00  0.00            
ATOM    782 BHNd ILE   371     111.350  79.402  43.967  1.00  0.00            
ATOM    783 1SHA ILE   371     111.120  79.692  47.037  1.00  0.00            
ATOM    784 BHNa ASN   372     111.920  79.872  40.547  1.00  0.00            
ATOM    785 5SHP ASN   372     114.600  79.972  39.417  1.00  0.00            
ATOM    786 BHNa LYS   373     109.000  79.762  39.607  1.00  0.00            
ATOM    787 3SHC LYS   373     108.790  76.862  38.387  1.00  0.00            
ATOM    788 SHQd LYS   373     107.570  76.022  35.777  1.00  0.00            
ATOM    789 BHNa LEU   374     107.770  82.462  41.157  1.00  0.00            
ATOM    790 1SHA LEU   374     106.710  82.002  44.057  1.00  0.00            
ATOM    791 BHNa ASN   375     110.290  85.242  39.827  1.00  0.00            
ATOM    792 5SHP ASN   375     112.730  84.382  38.127  1.00  0.00            
ATOM    793 BTNd ARG   376     108.120  87.212  39.167  1.00  0.00            
ATOM    794 0STN ARG   376     104.930  87.232  40.147  1.00  0.00            
ATOM    795 STQd ARG   376     103.620  89.542  38.207  1.00  0.00            
ATOM    796 5BSP LYS   377     108.810  89.882  38.027  1.00  0.00            
ATOM    797 3SSC LYS   377     107.310  92.072  40.237  1.00  0.00            
ATOM    798 SSQd LYS   377     109.320  93.032  41.707  1.00  0.00            
ATOM    799 5BSP LYS   378     111.780  90.812  36.337  1.00  0.00            
ATOM    800 3SSC LYS   378     111.820  91.872  33.457  1.00  0.00            
ATOM    801 SSQd LYS   378     109.980  92.042  31.637  1.00  0.00            
ATOM    802 5BCP GLU   379     113.220  89.572  38.397  1.00  0.00            
ATOM    803 SCQa GLU   379     115.420  87.812  35.797  1.00  0.00            
ATOM    804 5BSP GLU   380     114.000  89.902  40.777  1.00  0.00            
ATOM    805 SSQa GLU   380     111.230  88.872  43.327  1.00  0.00            
ATOM    806 0BTN PRO   381     114.370  92.642  42.697  1.00  0.00            
ATOM    807 2STA PRO   381     114.160  94.582  40.587  1.00  0.00            
ATOM    808 0BTN ALA   382     113.930  93.972  45.687  1.00  0.00            
ATOM    809 0BTN ALA   383     111.260  94.822  46.967  1.00  0.00            
ATOM    810 4BSP ALA   384     109.300  95.702  47.937  1.00  0.00            
ATOM    811 BCNa PRO   385     110.150  98.212  50.927  1.00  0.00            
ATOM    812 2SCA PRO   385     109.220  96.112  53.037  1.00  0.00            
ATOM    813 0BHN ALA   386     109.800 101.002  51.277  1.00  0.00            
ATOM    814 0BHN PRO   387     113.490 101.832  50.897  1.00  0.00            
ATOM    815 2SHA PRO   387     114.690 102.362  53.587  1.00  0.00            
ATOM    816 BHNd THR   388     114.210  99.112  49.357  1.00  0.00            
ATOM    817 1SHP THR   388     115.430  96.822  49.247  1.00  0.00            
ATOM    818 BHNd LYS   389     112.450  99.902  46.677  1.00  0.00            
ATOM    819 3SHC LYS   389     109.180 100.742  46.487  1.00  0.00            
ATOM    820 SHQd LYS   389     108.860 103.472  46.427  1.00  0.00            
ATOM    821 0BHN GLU   390     114.340 102.652  45.727  1.00  0.00            
ATOM    822 SHQa GLU   390     114.790 105.692  48.567  1.00  0.00            
ATOM    823 0BHN GLU   391     117.130 101.332  45.727  1.00  0.00            
ATOM    824 SHQa GLU   391     118.200 101.712  49.337  1.00  0.00            
ATOM    825 0BHN VAL   392     116.340  98.682  43.597  1.00  0.00            
ATOM    826 2SHA VAL   392     117.550  96.362  44.017  1.00  0.00            
ATOM    827 0BHN LEU   393     115.040 100.412  41.187  1.00  0.00            
ATOM    828 1SHA LEU   393     113.990  99.272  38.887  1.00  0.00            
ATOM    829 0BHN LEU   394     117.970 102.372  40.647  1.00  0.00            
ATOM    830 1SHA LEU   394     116.130 104.692  39.767  1.00  0.00            
ATOM    831 0BHN THR   395     120.210  99.902  40.087  1.00  0.00            
ATOM    832 1SHP THR   395     121.100  99.372  42.477  1.00  0.00            
ATOM    833 0BHN GLU   396     118.680  98.772  37.417  1.00  0.00            
ATOM    834 SHQa GLU   396     120.870  95.682  37.397  1.00  0.00            
ATOM    835 0BHN ILE   397     119.070 101.852  35.667  1.00  0.00            
ATOM    836 1SHA ILE   397     116.000 102.302  35.807  1.00  0.00            
ATOM    837 0BHN ARG   398     122.460 102.102  35.647  1.00  0.00            
ATOM    838 0SHN ARG   398     123.590 102.762  38.617  1.00  0.00            
ATOM    839 SHQd ARG   398     124.200 103.312  41.767  1.00  0.00            
ATOM    840 0BHN ASP   399     123.120  99.402  33.787  1.00  0.00            
ATOM    841 SHQa ASP   399     125.630  98.542  33.167  1.00  0.00            
ATOM    842 0BHN LEU   400     121.120 100.282  30.487  1.00  0.00            
ATOM    843 1SHA LEU   400     118.220 101.272  30.567  1.00  0.00            
ATOM    844 0BHN LEU   401     122.940 103.322  29.897  1.00  0.00            
ATOM    845 1SHA LEU   401     120.700 105.432  31.487  1.00  0.00            
ATOM    846 0BHN LYS   402     125.670 102.002  29.747  1.00  0.00            
ATOM    847 3SHC LYS   402     127.830 103.982  29.457  1.00  0.00            
ATOM    848 SHQd LYS   402     129.570 105.672  30.817  1.00  0.00            
ATOM    849 BHNa GLU   403     125.230  99.822  26.797  1.00  0.00            
ATOM    850 SHQa GLU   403     123.770  96.702  28.667  1.00  0.00            
ATOM    851 BHNa GLN   404     124.460 102.232  24.467  1.00  0.00            
ATOM    852 4SHP GLN   404     124.600 100.422  20.817  1.00  0.00            
ATOM    853 BHNa ASN   405     127.200 103.792  24.647  1.00  0.00            
ATOM    854 5SHP ASN   405     128.840 106.412  23.037  1.00  0.00            
ATOM    855 BHNa ASN   406     129.290 100.922  23.587  1.00  0.00            
ATOM    856 5SHP ASN   406     129.650 101.242  20.487  1.00  0.00            
ATOM    857 5BCP ARG   407     130.190 100.082  26.247  1.00  0.00            
ATOM    858 0SCN ARG   407     129.890  97.082  26.347  1.00  0.00            
ATOM    859 SCQd ARG   407     128.340  95.572  27.287  1.00  0.00            
ATOM    860 BCQa SER   408     131.900 100.512  29.527  1.00  0.00            
ATOM    861 1SCP SER   408     130.430  99.722  31.397  1.00  0.00            
ATOM    862 BCQd MET   409     113.870 140.712  43.677  1.00  0.00            
ATOM    863 5SCC MET   409     114.730 138.972  46.327  1.00  0.00            
ATOM    864 BHNd SER   410     110.950 138.842  42.447  1.00  0.00            
ATOM    865 1SHP SER   410     109.130 138.862  40.427  1.00  0.00            
ATOM    866 BHNd ILE   411     109.810 137.192  45.587  1.00  0.00            
ATOM    867 1SHA ILE   411     110.190 139.692  47.377  1.00  0.00            
ATOM    868 BHNd ILE   412     106.620 136.532  44.207  1.00  0.00            
ATOM    869 1SHA ILE   412     105.140 136.802  46.927  1.00  0.00            
ATOM    870 BHNd LYS   413     107.460 134.722  41.707  1.00  0.00            
ATOM    871 3SHC LYS   413     107.040 133.832  38.607  1.00  0.00            
ATOM    872 SHQd LYS   413     107.080 133.002  36.167  1.00  0.00            
ATOM    873 0BHN GLU   414     108.710 132.492  43.367  1.00  0.00            
ATOM    874 SHQa GLU   414     112.610 133.792  42.657  1.00  0.00            
ATOM    875 0BHN PHE   415     105.560 131.732  45.137  1.00  0.00            
ATOM    876 4SHS PHE   415     105.990 131.602  48.037  1.00  0.00            
ATOM    877 4SHS PHE   415     104.860 129.832  49.727  1.00  0.00            
ATOM    878 4SHS PHE   415     107.350 130.762  50.217  1.00  0.00            
ATOM    879 0BHN ARG   416     103.770 131.352  41.767  1.00  0.00            
ATOM    880 0SHN ARG   416     102.870 134.122  40.407  1.00  0.00            
ATOM    881 SHQd ARG   416     101.340 134.712  37.427  1.00  0.00            
ATOM    882 BHNa GLU   417     105.160 129.492  40.807  1.00  0.00            
ATOM    883 SHQa GLU   417     103.610 129.852  37.127  1.00  0.00            
ATOM    884 BHNa PHE   418     104.760 127.032  43.377  1.00  0.00            
ATOM    885 4SHS PHE   418     107.710 127.212  44.937  1.00  0.00            
ATOM    886 4SHS PHE   418     110.040 128.212  45.867  1.00  0.00            
ATOM    887 4SHS PHE   418     108.520 126.652  47.457  1.00  0.00            
ATOM    888 0BHN ALA   419     101.420 126.642  43.187  1.00  0.00            
ATOM    889 BHNa MET   420     100.910 125.602  39.887  1.00  0.00            
ATOM    890 5SHC MET   420      97.490 124.282  40.717  1.00  0.00            
ATOM    891 5BSP ARG   421     103.690 123.892  39.267  1.00  0.00            
ATOM    892 0SSN ARG   421     105.410 125.292  36.447  1.00  0.00            
ATOM    893 SSQd ARG   421     105.420 125.142  33.037  1.00  0.00            
ATOM    894 5BSP GLY   422     105.750 122.752  40.387  1.00  0.00            
ATOM    895 5BSP ASN   423     106.320 122.222  43.417  1.00  0.00            
ATOM    896 5SSP ASN   423     109.480 120.392  43.527  1.00  0.00            
ATOM    897 BHNd VAL   424     106.770 121.142  48.017  1.00  0.00            
ATOM    898 2SHA VAL   424     108.110 118.862  48.057  1.00  0.00            
ATOM    899 BHNd VAL   425     103.770 122.112  48.777  1.00  0.00            
ATOM    900 2SHA VAL   425     102.980 124.452  47.837  1.00  0.00            
ATOM    901 BHNd ASP   426     102.060 119.692  46.207  1.00  0.00            
ATOM    902 SHQa ASP   426     100.440 121.452  44.287  1.00  0.00            
ATOM    903 BHNd LEU   427     103.620 116.852  47.587  1.00  0.00            
ATOM    904 1SHA LEU   427     103.310 115.132  45.047  1.00  0.00            
ATOM    905 5BHC ALA   428     102.250 117.282  50.517  1.00  0.00            
ATOM    906 0BHN VAL   429      98.470 117.052  49.447  1.00  0.00            
ATOM    907 2SHA VAL   429      97.040 117.792  51.557  1.00  0.00            
ATOM    908 0BHN GLY   430      98.480 114.542  48.377  1.00  0.00            
ATOM    909 0BHN VAL   431      99.630 112.592  51.327  1.00  0.00            
ATOM    910 2SHA VAL   431     102.250 112.522  50.937  1.00  0.00            
ATOM    911 0BHN ILE   432      97.090 113.402  53.187  1.00  0.00            
ATOM    912 1SHA ILE   432      95.450 112.022  55.427  1.00  0.00            
ATOM    913 0BHN ILE   433      94.240 112.412  50.817  1.00  0.00            
ATOM    914 1SHA ILE   433      93.390 114.952  49.267  1.00  0.00            
ATOM    915 0BHN GLY   434      95.770 109.032  49.977  1.00  0.00            
ATOM    916 5BHC ALA   435      95.810 107.642  53.117  1.00  0.00            
ATOM    917 5BHC ALA   436      93.100 107.782  53.937  1.00  0.00            
ATOM    918 0BHN PHE   437      91.790 105.802  51.237  1.00  0.00            
ATOM    919 4SHS PHE   437      90.730 107.572  49.237  1.00  0.00            
ATOM    920 4SHS PHE   437      90.270 110.152  48.577  1.00  0.00            
ATOM    921 4SHS PHE   437      91.100 108.392  46.687  1.00  0.00            
ATOM    922 0BHN GLY   438      93.520 102.802  52.227  1.00  0.00            
ATOM    923 0BHN LYS   439      92.600 102.512  54.747  1.00  0.00            
ATOM    924 3SHC LYS   439      94.120 100.892  57.587  1.00  0.00            
ATOM    925 SHQd LYS   439      94.700 101.752  59.817  1.00  0.00            
ATOM    926 0BHN ILE   440      89.040 101.932  54.057  1.00  0.00            
ATOM    927 1SHA ILE   440      88.390 104.962  54.187  1.00  0.00            
ATOM    928 0BHN VAL   441      89.240  99.772  52.107  1.00  0.00            
ATOM    929 2SHA VAL   441      87.540  98.522  50.497  1.00  0.00            
ATOM    930 0BHN SER   442      90.680  97.102  54.497  1.00  0.00            
ATOM    931 1SHP SER   442      93.030  96.892  54.057  1.00  0.00            
ATOM    932 0BHN SER   443      88.340  97.602  56.827  1.00  0.00            
ATOM    933 1SHP SER   443      89.260  99.262  58.557  1.00  0.00            
ATOM    934 0BHN LEU   444      86.020  96.762  55.327  1.00  0.00            
ATOM    935 1SHA LEU   444      82.760  95.842  55.497  1.00  0.00            
ATOM    936 BHNa VAL   445      87.010  93.472  54.367  1.00  0.00            
ATOM    937 2SHA VAL   445      86.330  93.612  51.807  1.00  0.00            
ATOM    938 0BHN ALA   446      87.720  92.292  57.437  1.00  0.00            
ATOM    939 BHNa ASP   447      84.940  92.312  58.837  1.00  0.00            
ATOM    940 SHQa ASP   447      85.240  95.522  60.387  1.00  0.00            
ATOM    941 BHNa ILE   448      83.420  90.292  56.707  1.00  0.00            
ATOM    942 1SHA ILE   448      82.820  91.162  53.787  1.00  0.00            
ATOM    943 BTNd ILE   449      79.550  90.492  58.077  1.00  0.00            
ATOM    944 1STA ILE   449      79.040  93.492  57.477  1.00  0.00            
ATOM    945 BHNd MET   450      77.920  88.482  56.487  1.00  0.00            
ATOM    946 5SHC MET   450      75.800  91.062  54.867  1.00  0.00            
ATOM    947 0BHN PRO   451      76.890  86.222  59.187  1.00  0.00            
ATOM    948 2SHA PRO   451      74.070  85.882  60.257  1.00  0.00            
ATOM    949 0BHN PRO   452      78.410  84.012  58.247  1.00  0.00            
ATOM    950 2SHA PRO   452      78.130  81.272  58.827  1.00  0.00            
ATOM    951 BHNd LEU   453      81.810  85.152  57.617  1.00  0.00            
ATOM    952 1SHA LEU   453      81.930  86.022  54.177  1.00  0.00            
ATOM    953 0BHN GLY   454      82.350  85.982  60.137  1.00  0.00            
ATOM    954 BHNa LEU   455      81.790  83.072  62.077  1.00  0.00            
ATOM    955 1SHA LEU   455      78.870  84.232  63.197  1.00  0.00            
ATOM    956 BHNa LEU   456      83.880  81.392  60.837  1.00  0.00            
ATOM    957 1SHA LEU   456      83.010  78.792  59.187  1.00  0.00            
ATOM    958 BHNa ILE   457      86.340  83.462  61.397  1.00  0.00            
ATOM    959 1SHA ILE   457      88.610  81.372  61.107  1.00  0.00            
ATOM    960 BHNa GLY   458      86.190  84.022  64.867  1.00  0.00            
ATOM    961 BTNd GLY   459      84.420  86.702  64.887  1.00  0.00            
ATOM    962 BHNd ILE   460      87.030  88.562  61.777  1.00  0.00            
ATOM    963 1SHA ILE   460      86.890  87.592  58.837  1.00  0.00            
ATOM    964 BHNd ASP   461      89.640  88.572  63.687  1.00  0.00            
ATOM    965 SHQa ASP   461      88.690  89.132  66.287  1.00  0.00            
ATOM    966 BHNd PHE   462      91.520  90.462  61.417  1.00  0.00            
ATOM    967 4SHS PHE   462      93.760  89.212  59.867  1.00  0.00            
ATOM    968 4SHS PHE   462      95.610  89.152  57.907  1.00  0.00            
ATOM    969 4SHS PHE   462      95.950  87.662  60.127  1.00  0.00            
ATOM    970 BHNd LYS   463      89.590  93.672  61.537  1.00  0.00            
ATOM    971 3SHC LYS   463      87.780  93.242  64.237  1.00  0.00            
ATOM    972 SHQd LYS   463      86.050  93.942  65.727  1.00  0.00            
ATOM    973 5BCP GLN   464      91.320  95.052  60.547  1.00  0.00            
ATOM    974 4SCP GLN   464      92.900  97.552  62.887  1.00  0.00            
ATOM    975 5BSP PHE   465      93.460  94.482  58.237  1.00  0.00            
ATOM    976 4SSS PHE   465      92.310  91.722  56.287  1.00  0.00            
ATOM    977 4SSS PHE   465      91.830  89.112  55.787  1.00  0.00            
ATOM    978 4SSS PHE   465      91.530  90.942  53.817  1.00  0.00            
ATOM    979 4BSP ALA   466      95.560  94.812  58.037  1.00  0.00            
ATOM    980 5BCP VAL   467      99.370  93.082  59.057  1.00  0.00            
ATOM    981 2SCA VAL   467     100.730  93.112  56.777  1.00  0.00            
ATOM    982 5BSP THR   468      98.590  91.862  61.387  1.00  0.00            
ATOM    983 1SSP THR   468      96.290  92.382  62.457  1.00  0.00            
ATOM    984 5BCP LEU   469     100.480  88.842  62.617  1.00  0.00            
ATOM    985 1SCA LEU   469     101.350  88.462  59.567  1.00  0.00            
ATOM    986 5BCP ARG   470      99.950  87.442  65.027  1.00  0.00            
ATOM    987 0SCN ARG   470      96.770  88.312  65.557  1.00  0.00            
ATOM    988 SCQd ARG   470      94.410  87.762  65.067  1.00  0.00            
ATOM    989 5BCP ASP   471     102.060  85.132  66.567  1.00  0.00            
ATOM    990 SCQa ASP   471     100.310  83.122  68.817  1.00  0.00            
ATOM    991 4BSP ALA   472     103.800  85.212  66.137  1.00  0.00            
ATOM    992 5BSP GLN   473     106.220  86.162  69.537  1.00  0.00            
ATOM    993 4SSP GLN   473     103.310  88.902  69.857  1.00  0.00            
ATOM    994 5BSP GLY   474     107.320  85.072  69.827  1.00  0.00            
ATOM    995 5BCP ASP   475     110.740  83.532  67.277  1.00  0.00            
ATOM    996 SCQa ASP   475     111.680  86.312  67.797  1.00  0.00            
ATOM    997 5BCP ILE   476     111.550  79.812  66.707  1.00  0.00            
ATOM    998 1SCA ILE   476     112.410  80.882  63.927  1.00  0.00            
ATOM    999 BCNa PRO   477     110.270  76.442  67.817  1.00  0.00            
ATOM   1000 2SCA PRO   477     107.660  77.362  68.927  1.00  0.00            
ATOM   1001 4BCP ALA   478     110.310  73.762  67.277  1.00  0.00            
ATOM   1002 BHNd VAL   479     109.900  71.782  64.177  1.00  0.00            
ATOM   1003 2SHA VAL   479     111.830  70.032  63.687  1.00  0.00            
ATOM   1004 BHNd VAL   480     106.430  71.142  64.447  1.00  0.00            
ATOM   1005 2SHA VAL   480     105.770  69.712  62.317  1.00  0.00            
ATOM   1006 BHNd MET   481     105.700  73.792  66.067  1.00  0.00            
ATOM   1007 5SHC MET   481     105.200  72.482  69.807  1.00  0.00            
ATOM   1008 BHNd HIS   482     106.500  76.112  63.727  1.00  0.00            
ATOM   1009 4SHS HIS   482     106.690  79.232  64.567  1.00  0.00            
ATOM   1010 1SHS HIS   482     106.530  81.372  66.197  1.00  0.00            
ATOM   1011 1SHS HIS   482     107.120  81.712  63.587  1.00  0.00            
ATOM   1012 0BHN TYR   483     104.350  74.482  61.317  1.00  0.00            
ATOM   1013 4SHS TYR   483     106.300  73.562  59.167  1.00  0.00            
ATOM   1014 4SHS TYR   483     107.300  71.742  57.447  1.00  0.00            
ATOM   1015 1SHS TYR   483     108.960  73.152  59.037  1.00  0.00            
ATOM   1016 0BHN GLY   484     101.230  75.032  63.467  1.00  0.00            
ATOM   1017 0BHN VAL   485     101.180  78.422  63.347  1.00  0.00            
ATOM   1018 2SHA VAL   485     100.340  80.652  64.507  1.00  0.00            
ATOM   1019 0BHN PHE   486     101.130  78.422  60.327  1.00  0.00            
ATOM   1020 4SHS PHE   486     100.980  79.912  57.967  1.00  0.00            
ATOM   1021 4SHS PHE   486     100.630  82.092  56.407  1.00  0.00            
ATOM   1022 4SHS PHE   486     101.330  79.732  55.297  1.00  0.00            
ATOM   1023 0BHN ILE   487      97.770  76.722  60.077  1.00  0.00            
ATOM   1024 1SHA ILE   487      97.140  75.902  57.157  1.00  0.00            
ATOM   1025 0BHN GLN   488      96.010  79.022  61.887  1.00  0.00            
ATOM   1026 4SHP GLN   488      92.530  79.532  63.417  1.00  0.00            
ATOM   1027 0BHN ASN   489      96.620  81.772  59.857  1.00  0.00            
ATOM   1028 5SHP ASN   489      98.240  83.782  61.657  1.00  0.00            
ATOM   1029 0BHN VAL   490      95.160  80.492  57.157  1.00  0.00            
ATOM   1030 2SHA VAL   490      95.680  80.582  54.557  1.00  0.00            
ATOM   1031 0BHN PHE   491      92.150  80.532  57.927  1.00  0.00            
ATOM   1032 4SHS PHE   491      91.390  77.622  58.527  1.00  0.00            
ATOM   1033 4SHS PHE   491      92.040  75.792  56.657  1.00  0.00            
ATOM   1034 4SHS PHE   491      92.680  75.362  59.237  1.00  0.00            
ATOM   1035 0BHN ASP   492      91.640  83.702  58.557  1.00  0.00            
ATOM   1036 SHQa ASP   492      91.920  84.612  61.777  1.00  0.00            
ATOM   1037 0BHN PHE   493      92.350  84.372  54.717  1.00  0.00            
ATOM   1038 4SHS PHE   493      94.980  85.302  55.277  1.00  0.00            
ATOM   1039 4SHS PHE   493      97.390  85.372  56.477  1.00  0.00            
ATOM   1040 4SHS PHE   493      97.230  85.312  53.777  1.00  0.00            
ATOM   1041 0BHN LEU   494      90.040  82.242  53.307  1.00  0.00            
ATOM   1042 1SHA LEU   494      90.610  79.102  53.557  1.00  0.00            
ATOM   1043 0BHN ILE   495      87.100  83.972  54.477  1.00  0.00            
ATOM   1044 1SHA ILE   495      87.090  81.952  56.827  1.00  0.00            
ATOM   1045 0BHN VAL   496      88.010  86.712  52.807  1.00  0.00            
ATOM   1046 2SHA VAL   496      86.810  88.952  53.557  1.00  0.00            
ATOM   1047 5BHC ALA   497      88.230  85.322  50.017  1.00  0.00            
ATOM   1048 0BHN PHE   498      85.230  84.432  49.777  1.00  0.00            
ATOM   1049 4SHS PHE   498      85.320  81.432  49.217  1.00  0.00            
ATOM   1050 4SHS PHE   498      84.780  78.792  48.967  1.00  0.00            
ATOM   1051 4SHS PHE   498      87.220  79.602  49.807  1.00  0.00            
ATOM   1052 5BHC ALA   499      83.760  87.942  50.137  1.00  0.00            
ATOM   1053 0BHN ILE   500      85.840  89.632  47.497  1.00  0.00            
ATOM   1054 1SHA ILE   500      88.630  90.002  48.787  1.00  0.00            
ATOM   1055 0BHN PHE   501      85.310  87.672  45.047  1.00  0.00            
ATOM   1056 4SHS PHE   501      86.130  84.962  44.867  1.00  0.00            
ATOM   1057 4SHS PHE   501      84.790  82.612  44.957  1.00  0.00            
ATOM   1058 4SHS PHE   501      87.420  82.692  45.577  1.00  0.00            
ATOM   1059 0BHN MET   502      82.330  88.392  44.617  1.00  0.00            
ATOM   1060 5SHC MET   502      80.400  85.002  46.207  1.00  0.00            
ATOM   1061 0BHN ALA   503      83.200  92.062  44.247  1.00  0.00            
ATOM   1062 BHNa ILE   504      85.130  91.762  41.557  1.00  0.00            
ATOM   1063 1SHA ILE   504      87.970  92.262  42.717  1.00  0.00            
ATOM   1064 BHNa LYS   505      82.260  90.662  39.397  1.00  0.00            
ATOM   1065 3SHC LYS   505      83.740  87.642  39.397  1.00  0.00            
ATOM   1066 SHQd LYS   505      85.320  85.562  40.157  1.00  0.00            
ATOM   1067 BHNa LEU   506      80.300  93.842  39.797  1.00  0.00            
ATOM   1068 1SHA LEU   506      77.340  94.842  40.827  1.00  0.00            
ATOM   1069 BTNd ILE   507      82.900  96.292  39.587  1.00  0.00            
ATOM   1070 1STA ILE   507      84.210  96.822  42.347  1.00  0.00            
ATOM   1071 BHNd ASN   508      85.450  94.662  37.667  1.00  0.00            
ATOM   1072 5SHP ASN   508      84.300  95.392  34.477  1.00  0.00            
ATOM   1073 BHNd LYS   509      87.770  95.772  39.187  1.00  0.00            
ATOM   1074 3SHC LYS   509      88.400  98.902  39.717  1.00  0.00            
ATOM   1075 SHQd LYS   509      91.050 100.162  39.497  1.00  0.00            
ATOM   1076 BHNd LEU   510      90.140  93.272  37.497  1.00  0.00            
ATOM   1077 1SHA LEU   510      88.420  90.482  38.177  1.00  0.00            
ATOM   1078 BHNd ASN   511      89.460  94.152  34.417  1.00  0.00            
ATOM   1079 5SHP ASN   511      91.530  92.592  32.557  1.00  0.00            
ATOM   1080 BHNa ARG   512      90.460  97.692  34.927  1.00  0.00            
ATOM   1081 0SHN ARG   512      88.170  99.762  35.027  1.00  0.00            
ATOM   1082 SHQd ARG   512      84.710 100.122  35.897  1.00  0.00            
ATOM   1083 BHNa LYS   513      93.680  97.282  35.997  1.00  0.00            
ATOM   1084 3SHC LYS   513      94.580  94.922  37.807  1.00  0.00            
ATOM   1085 SHQd LYS   513      96.620  94.402  39.167  1.00  0.00            
ATOM   1086 BTNd LYS   514      94.870  96.352  32.607  1.00  0.00            
ATOM   1087 3STC LYS   514      94.770  97.052  29.567  1.00  0.00            
ATOM   1088 STQd LYS   514      95.710  96.382  26.797  1.00  0.00            
ATOM   1089 BTNd GLU   515      97.020  94.882  33.277  1.00  0.00            
ATOM   1090 STQa GLU   515      95.800  91.762  34.657  1.00  0.00            
ATOM   1091 5BCP GLU   516      98.990  96.922  35.687  1.00  0.00            
ATOM   1092 SCQa GLU   516     101.200  94.192  36.807  1.00  0.00            
ATOM   1093 BCNa PRO   517      98.400  99.812  37.567  1.00  0.00            
ATOM   1094 2SCA PRO   517     101.500 100.692  37.987  1.00  0.00            
ATOM   1095 4BCP ALA   518      96.560  99.802  39.777  1.00  0.00            
ATOM   1096 4BCP ALA   519      95.610  99.612  42.717  1.00  0.00            
ATOM   1097 4BSP ALA   520      97.500  98.622  44.987  1.00  0.00            
ATOM   1098 BSNa PRO   521      99.660  98.952  46.317  1.00  0.00            
ATOM   1099 2SSA PRO   521      99.930  97.362  48.917  1.00  0.00            
ATOM   1100 0BHN ALA   522     101.870 102.072  47.757  1.00  0.00            
ATOM   1101 0BHN PRO   523     104.570 100.172  48.037  1.00  0.00            
ATOM   1102 2SHA PRO   523     104.620  99.682  51.237  1.00  0.00            
ATOM   1103 BHNd THR   524     104.060  97.792  45.317  1.00  0.00            
ATOM   1104 1SHP THR   524     105.230  95.482  45.097  1.00  0.00            
ATOM   1105 BHNd LYS   525     102.990 100.192  42.697  1.00  0.00            
ATOM   1106 3SHC LYS   525     100.490 102.042  42.517  1.00  0.00            
ATOM   1107 SHQd LYS   525      99.300 103.732  43.907  1.00  0.00            
ATOM   1108 0BHN GLU   526     105.340 101.732  42.687  1.00  0.00            
ATOM   1109 SHQa GLU   526     104.300 105.222  44.707  1.00  0.00            
ATOM   1110 0BHN GLU   527     107.670  99.082  41.727  1.00  0.00            
ATOM   1111 SHQa GLU   527     111.060  97.492  42.707  1.00  0.00            
ATOM   1112 0BHN VAL   528     106.260  97.982  38.907  1.00  0.00            
ATOM   1113 2SHA VAL   528     104.670  96.022  39.727  1.00  0.00            
ATOM   1114 0BHN LEU   529     106.690 100.942  36.607  1.00  0.00            
ATOM   1115 1SHA LEU   529     105.980 103.962  36.427  1.00  0.00            
ATOM   1116 0BHN LEU   530     109.910 100.852  36.767  1.00  0.00            
ATOM   1117 1SHA LEU   530     111.320 103.982  36.607  1.00  0.00            
ATOM   1118 0BHN THR   531     110.350  97.042  35.527  1.00  0.00            
ATOM   1119 1SHP THR   531     110.670  95.512  37.607  1.00  0.00            
ATOM   1120 0BHN GLU   532     108.830  97.362  33.127  1.00  0.00            
ATOM   1121 SHQa GLU   532     106.830  95.212  30.237  1.00  0.00            
ATOM   1122 0BHN ILE   533     110.960 100.112  31.997  1.00  0.00            
ATOM   1123 1SHA ILE   533     109.150 102.532  32.647  1.00  0.00            
ATOM   1124 0BHN ARG   534     113.790  98.432  31.967  1.00  0.00            
ATOM   1125 0SHN ARG   534     115.340  97.522  33.987  1.00  0.00            
ATOM   1126 SHQd ARG   534     115.070  94.432  35.327  1.00  0.00            
ATOM   1127 0BHN ASP   535     112.710  95.742  29.677  1.00  0.00            
ATOM   1128 SHQa ASP   535     114.810  93.602  29.337  1.00  0.00            
ATOM   1129 0BHN LEU   536     111.900  97.722  26.797  1.00  0.00            
ATOM   1130 1SHA LEU   536     109.000  98.982  27.457  1.00  0.00            
ATOM   1131 0BHN LEU   537     115.020  99.402  26.707  1.00  0.00            
ATOM   1132 1SHA LEU   537     113.370 102.072  28.027  1.00  0.00            
ATOM   1133 0BHN LYS   538     116.800  97.032  26.237  1.00  0.00            
ATOM   1134 3SHC LYS   538     118.860  96.472  28.607  1.00  0.00            
ATOM   1135 SHQd LYS   538     119.380  96.052  31.287  1.00  0.00            
ATOM   1136 BHNa GLU   539     115.840  96.412  22.917  1.00  0.00            
ATOM   1137 SHQa GLU   539     113.150  93.792  23.307  1.00  0.00            
ATOM   1138 BHNa GLN   540     116.780  99.802  21.357  1.00  0.00            
ATOM   1139 4SHP GLN   540     115.700  99.842  17.797  1.00  0.00            
ATOM   1140 BHNa ASN   541     120.250  99.882  22.707  1.00  0.00            
ATOM   1141 5SHP ASN   541     120.610  99.272  25.737  1.00  0.00            
ATOM   1142 BHNa ASN   542     121.340  97.032  21.157  1.00  0.00            
ATOM   1143 5SHP ASN   542     119.760  95.652  18.887  1.00  0.00            
ATOM   1144 5BCP ARG   543     122.990  95.652  23.487  1.00  0.00            
ATOM   1145 0SCN ARG   543     120.330  93.282  23.847  1.00  0.00            
ATOM   1146 SCQd ARG   543     117.850  91.502  23.777  1.00  0.00            
ATOM   1147 BCQa SER   544     125.880  96.032  23.337  1.00  0.00            
ATOM   1148 1SCP SER   544     127.630  96.532  21.627  1.00  0.00            
ATOM   1149 BCQd MET   545     137.760 111.192  43.757  1.00  0.00            
ATOM   1150 5SCC MET   545     139.000 108.492  46.547  1.00  0.00            
ATOM   1151 BHNd SER   546     140.250 113.652  44.487  1.00  0.00            
ATOM   1152 1SHP SER   546     142.910 113.222  44.957  1.00  0.00            
ATOM   1153 BHNd ILE   547     138.860 114.352  47.717  1.00  0.00            
ATOM   1154 1SHA ILE   547     140.290 113.232  50.227  1.00  0.00            
ATOM   1155 BHNd ILE   548     139.020 117.542  47.247  1.00  0.00            
ATOM   1156 1SHA ILE   548     141.530 117.982  49.017  1.00  0.00            
ATOM   1157 BHNd LYS   549     137.360 117.962  44.507  1.00  0.00            
ATOM   1158 3SHC LYS   549     139.880 118.522  42.667  1.00  0.00            
ATOM   1159 SHQd LYS   549     140.940 117.842  40.157  1.00  0.00            
ATOM   1160 0BHN GLU   550     133.890 116.962  45.637  1.00  0.00            
ATOM   1161 SHQa GLU   550     132.370 117.912  42.247  1.00  0.00            
ATOM   1162 0BHN PHE   551     133.730 119.212  48.147  1.00  0.00            
ATOM   1163 4SHS PHE   551     135.190 118.712  50.397  1.00  0.00            
ATOM   1164 4SHS PHE   551     136.490 118.832  52.757  1.00  0.00            
ATOM   1165 4SHS PHE   551     136.490 116.542  51.337  1.00  0.00            
ATOM   1166 0BHN ARG   552     133.730 122.092  46.507  1.00  0.00            
ATOM   1167 0SHN ARG   552     135.870 122.892  43.837  1.00  0.00            
ATOM   1168 SHQd ARG   552     136.170 121.092  41.047  1.00  0.00            
ATOM   1169 BHNa GLU   553     130.940 121.672  44.767  1.00  0.00            
ATOM   1170 SHQa GLU   553     131.520 124.602  42.357  1.00  0.00            
ATOM   1171 BHNa PHE   554     129.000 121.102  47.627  1.00  0.00            
ATOM   1172 4SHS PHE   554     126.310 119.922  47.487  1.00  0.00            
ATOM   1173 4SHS PHE   554     124.330 118.572  48.737  1.00  0.00            
ATOM   1174 4SHS PHE   554     124.100 119.172  46.117  1.00  0.00            
ATOM   1175 0BHN ALA   555     129.350 123.952  49.097  1.00  0.00            
ATOM   1176 BHNa MET   556     128.000 126.062  45.907  1.00  0.00            
ATOM   1177 5SHC MET   556     130.590 128.802  45.657  1.00  0.00            
ATOM   1178 BTNd ARG   557     126.230 124.342  44.757  1.00  0.00            
ATOM   1179 0STN ARG   557     126.880 123.012  41.967  1.00  0.00            
ATOM   1180 STQd ARG   557     128.810 120.982  40.437  1.00  0.00            
ATOM   1181 BTNd GLY   558     123.320 125.472  44.927  1.00  0.00            
ATOM   1182 5BCP ASN   559     121.620 125.742  46.057  1.00  0.00            
ATOM   1183 5SCP ASN   559     118.360 124.872  44.607  1.00  0.00            
ATOM   1184 BHNd VAL   560     122.520 125.222  49.897  1.00  0.00            
ATOM   1185 2SHA VAL   560     124.930 124.122  49.847  1.00  0.00            
ATOM   1186 BHNd VAL   561     119.990 127.832  51.387  1.00  0.00            
ATOM   1187 2SHA VAL   561     119.510 127.492  53.977  1.00  0.00            
ATOM   1188 BHNd ASP   562     117.840 127.232  49.147  1.00  0.00            
ATOM   1189 SHQa ASP   562     117.570 129.692  47.137  1.00  0.00            
ATOM   1190 BHNd LEU   563     117.430 123.672  49.857  1.00  0.00            
ATOM   1191 1SHA LEU   563     119.670 121.552  48.457  1.00  0.00            
ATOM   1192 5BHC ALA   564     116.010 124.132  53.097  1.00  0.00            
ATOM   1193 0BHN VAL   565     112.880 125.902  52.137  1.00  0.00            
ATOM   1194 2SHA VAL   565     111.680 128.032  51.117  1.00  0.00            
ATOM   1195 0BHN GLY   566     111.570 122.922  50.077  1.00  0.00            
ATOM   1196 0BHN VAL   567     111.560 121.182  52.877  1.00  0.00            
ATOM   1197 2SHA VAL   567     110.880 118.672  52.337  1.00  0.00            
ATOM   1198 0BHN ILE   568     109.740 123.102  54.607  1.00  0.00            
ATOM   1199 1SHA ILE   568     112.050 123.942  56.497  1.00  0.00            
ATOM   1200 0BHN ILE   569     106.850 123.482  52.497  1.00  0.00            
ATOM   1201 1SHA ILE   569     105.390 126.212  52.697  1.00  0.00            
ATOM   1202 0BHN GLY   570     105.790 120.332  52.757  1.00  0.00            
ATOM   1203 5BHC ALA   571     104.930 120.652  56.067  1.00  0.00            
ATOM   1204 5BHC ALA   572     102.510 123.202  55.617  1.00  0.00            
ATOM   1205 0BHN PHE   573     100.330 121.682  53.637  1.00  0.00            
ATOM   1206 4SHS PHE   573      99.170 122.342  50.927  1.00  0.00            
ATOM   1207 4SHS PHE   573      97.720 122.182  48.657  1.00  0.00            
ATOM   1208 4SHS PHE   573      98.460 124.592  49.627  1.00  0.00            
ATOM   1209 0BHN GLY   574      99.690 118.852  55.527  1.00  0.00            
ATOM   1210 0BHN LYS   575      98.560 120.462  57.987  1.00  0.00            
ATOM   1211 3SHC LYS   575     101.290 121.242  59.837  1.00  0.00            
ATOM   1212 SHQd LYS   575     102.660 123.082  61.147  1.00  0.00            
ATOM   1213 0BHN ILE   576      96.260 121.632  56.997  1.00  0.00            
ATOM   1214 1SHA ILE   576      95.580 122.512  54.097  1.00  0.00            
ATOM   1215 0BHN VAL   577      94.500 117.912  55.977  1.00  0.00            
ATOM   1216 2SHA VAL   577      93.060 116.112  54.677  1.00  0.00            
ATOM   1217 0BHN SER   578      94.950 116.852  59.417  1.00  0.00            
ATOM   1218 1SHP SER   578      96.970 115.522  59.157  1.00  0.00            
ATOM   1219 0BHN SER   579      92.850 119.112  60.857  1.00  0.00            
ATOM   1220 1SHP SER   579      93.780 119.962  62.817  1.00  0.00            
ATOM   1221 BHNa LEU   580      90.090 118.042  59.057  1.00  0.00            
ATOM   1222 1SHA LEU   580      88.380 120.902  60.377  1.00  0.00            
ATOM   1223 BHNa VAL   581      90.420 114.622  60.207  1.00  0.00            
ATOM   1224 2SHA VAL   581      90.600 112.322  58.907  1.00  0.00            
ATOM   1225 0BHN ALA   582      90.400 115.092  63.117  1.00  0.00            
ATOM   1226 BHNa ASP   583      86.140 117.252  62.797  1.00  0.00            
ATOM   1227 SHQa ASP   583      85.020 115.602  65.467  1.00  0.00            
ATOM   1228 BTNd ILE   584      85.280 115.802  59.947  1.00  0.00            
ATOM   1229 1STA ILE   584      86.170 112.842  60.177  1.00  0.00            
ATOM   1230 BTNd ILE   585      85.050 118.312  58.017  1.00  0.00            
ATOM   1231 1STA ILE   585      86.320 117.712  55.247  1.00  0.00            
ATOM   1232 BHNd MET   586      81.720 118.222  56.097  1.00  0.00            
ATOM   1233 5SHC MET   586      81.340 117.272  52.097  1.00  0.00            
ATOM   1234 0BHN PRO   587      81.630 121.112  55.437  1.00  0.00            
ATOM   1235 2SHA PRO   587      83.240 121.442  53.147  1.00  0.00            
ATOM   1236 0BHN PRO   588      77.620 120.862  54.187  1.00  0.00            
ATOM   1237 2SHA PRO   588      78.100 121.052  51.237  1.00  0.00            
ATOM   1238 BHNd LEU   589      76.750 118.712  57.347  1.00  0.00            
ATOM   1239 1SHA LEU   589      74.250 116.762  56.947  1.00  0.00            
ATOM   1240 BHNa GLY   590      77.930 121.022  59.237  1.00  0.00            
ATOM   1241 BHNa LEU   591      75.950 123.892  57.757  1.00  0.00            
ATOM   1242 1SHA LEU   591      77.520 126.192  56.277  1.00  0.00            
ATOM   1243 BHNa LEU   592      73.300 122.882  58.177  1.00  0.00            
ATOM   1244 1SHA LEU   592      72.100 121.162  55.797  1.00  0.00            
ATOM   1245 BHNa ILE   593      73.990 122.402  62.577  1.00  0.00            
ATOM   1246 1SHA ILE   593      71.890 122.672  64.847  1.00  0.00            
ATOM   1247 BTNd GLY   594      73.170 118.792  62.317  1.00  0.00            
ATOM   1248 5BCP GLY   595      76.290 117.832  63.347  1.00  0.00            
ATOM   1249 5BSP ILE   596      75.660 114.772  63.717  1.00  0.00            
ATOM   1250 1SSA ILE   596      75.940 113.522  60.887  1.00  0.00            
ATOM   1251 5BSP ASP   597      75.950 113.422  66.397  1.00  0.00            
ATOM   1252 SSQa ASP   597      77.860 114.902  68.397  1.00  0.00            
ATOM   1253 5BSP PHE   598      76.520 110.322  66.077  1.00  0.00            
ATOM   1254 4SSS PHE   598      74.890 109.112  64.027  1.00  0.00            
ATOM   1255 4SSS PHE   598      74.850 108.762  61.347  1.00  0.00            
ATOM   1256 4SSS PHE   598      72.850 107.762  62.867  1.00  0.00            
ATOM   1257 5BSP LYS   599      79.030 108.302  66.347  1.00  0.00            
ATOM   1258 3SSC LYS   599      80.610 109.072  63.617  1.00  0.00            
ATOM   1259 SSQd LYS   599      83.280 109.722  62.737  1.00  0.00            
ATOM   1260 5BCP GLN   600      80.360 105.942  67.657  1.00  0.00            
ATOM   1261 4SCP GLN   600      84.090 106.902  67.287  1.00  0.00            
ATOM   1262 5BCP PHE   601      78.100 103.572  67.057  1.00  0.00            
ATOM   1263 4SCS PHE   601      76.530 103.942  64.257  1.00  0.00            
ATOM   1264 4SCS PHE   601      74.230 102.742  63.497  1.00  0.00            
ATOM   1265 4SCS PHE   601      75.580 104.312  61.757  1.00  0.00            
ATOM   1266 4BCP ALA   602      79.330 100.972  67.747  1.00  0.00            
ATOM   1267 5BCP VAL   603      80.360  98.362  67.637  1.00  0.00            
ATOM   1268 2SCA VAL   603      81.710  97.242  65.647  1.00  0.00            
ATOM   1269 5BCP THR   604      78.660  96.122  70.077  1.00  0.00            
ATOM   1270 1SCP THR   604      77.300  97.862  71.457  1.00  0.00            
ATOM   1271 5BCP LEU   605      79.410  92.802  69.927  1.00  0.00            
ATOM   1272 1SCA LEU   605      81.140  92.812  67.627  1.00  0.00            
ATOM   1273 5BSP ARG   606      79.230  90.012  72.177  1.00  0.00            
ATOM   1274 0SSN ARG   606      76.330  89.182  72.337  1.00  0.00            
ATOM   1275 SSQd ARG   606      73.160  88.162  72.967  1.00  0.00            
ATOM   1276 5BSP ASP   607      81.560  90.102  73.627  1.00  0.00            
ATOM   1277 SSQa ASP   607      83.690  87.302  73.187  1.00  0.00            
ATOM   1278 4BSP ALA   608      81.480  91.652  75.977  1.00  0.00            
ATOM   1279 5BSP GLN   609      78.780  93.822  75.697  1.00  0.00            
ATOM   1280 4SSP GLN   609      79.470  97.592  76.897  1.00  0.00            
ATOM   1281 5BSP GLY   610      76.800  93.922  74.207  1.00  0.00            
ATOM   1282 5BSP ASP   611      73.950  93.632  73.277  1.00  0.00            
ATOM   1283 SSQa ASP   611      71.960  92.952  75.597  1.00  0.00            
ATOM   1284 5BSP ILE   612      74.070  94.302  69.447  1.00  0.00            
ATOM   1285 1SSA ILE   612      71.850  96.432  69.787  1.00  0.00            
ATOM   1286 BCNa PRO   613      74.250  91.652  68.277  1.00  0.00            
ATOM   1287 2SCA PRO   613      71.400  90.832  67.057  1.00  0.00            
ATOM   1288 0BHN ALA   614      76.490  90.562  66.347  1.00  0.00            
ATOM   1289 BHNd VAL   615      75.150  91.202  63.447  1.00  0.00            
ATOM   1290 2SHA VAL   615      75.850  90.342  61.047  1.00  0.00            
ATOM   1291 BHNd VAL   616      74.410  94.602  64.147  1.00  0.00            
ATOM   1292 2SHA VAL   616      71.830  95.142  63.897  1.00  0.00            
ATOM   1293 BHNd MET   617      77.240  95.442  65.237  1.00  0.00            
ATOM   1294 5SHC MET   617      75.070  98.532  66.957  1.00  0.00            
ATOM   1295 0BHN HIS   618      78.970  94.762  62.107  1.00  0.00            
ATOM   1296 4SHS HIS   618      80.030  92.082  62.997  1.00  0.00            
ATOM   1297 1SHS HIS   618      82.630  91.352  63.007  1.00  0.00            
ATOM   1298 1SHS HIS   618      80.700  89.472  62.997  1.00  0.00            
ATOM   1299 0BHN TYR   619      77.320  96.902  60.307  1.00  0.00            
ATOM   1300 4SHS TYR   619      74.810  95.242  58.857  1.00  0.00            
ATOM   1301 4SHS TYR   619      72.710  93.562  58.657  1.00  0.00            
ATOM   1302 1SHS TYR   619      73.400  95.112  56.557  1.00  0.00            
ATOM   1303 0BHN GLY   620      78.220  99.652  62.157  1.00  0.00            
ATOM   1304 0BHN VAL   621      81.480  99.522  61.207  1.00  0.00            
ATOM   1305 2SHA VAL   621      83.940 100.462  61.497  1.00  0.00            
ATOM   1306 0BHN PHE   622      80.770 100.262  57.647  1.00  0.00            
ATOM   1307 4SHS PHE   622      81.730 100.522  54.747  1.00  0.00            
ATOM   1308 4SHS PHE   622      81.690  99.392  52.297  1.00  0.00            
ATOM   1309 4SHS PHE   622      83.930 100.612  53.187  1.00  0.00            
ATOM   1310 0BHN ILE   623      79.370 103.772  58.047  1.00  0.00            
ATOM   1311 1SHA ILE   623      78.370 103.642  55.117  1.00  0.00            
ATOM   1312 0BHN GLN   624      81.940 105.142  59.077  1.00  0.00            
ATOM   1313 4SHP GLN   624      80.990 104.422  62.737  1.00  0.00            
ATOM   1314 0BHN ASN   625      84.200 104.472  55.997  1.00  0.00            
ATOM   1315 5SHP ASN   625      85.570 102.672  57.657  1.00  0.00            
ATOM   1316 0BHN VAL   626      82.060 106.182  53.817  1.00  0.00            
ATOM   1317 2SHA VAL   626      81.470 105.282  51.397  1.00  0.00            
ATOM   1318 0BHN PHE   627      82.020 108.572  55.157  1.00  0.00            
ATOM   1319 4SHS PHE   627      80.560 109.732  57.517  1.00  0.00            
ATOM   1320 4SHS PHE   627      80.040 111.452  59.527  1.00  0.00            
ATOM   1321 4SHS PHE   627      78.150 109.702  58.727  1.00  0.00            
ATOM   1322 0BHN ASP   628      85.850 109.322  55.017  1.00  0.00            
ATOM   1323 SHQa ASP   628      86.400 108.642  57.987  1.00  0.00            
ATOM   1324 0BHN PHE   629      86.070 109.172  51.657  1.00  0.00            
ATOM   1325 4SHS PHE   629      86.270 106.982  49.577  1.00  0.00            
ATOM   1326 4SHS PHE   629      86.760 104.332  49.697  1.00  0.00            
ATOM   1327 4SHS PHE   629      86.760 105.602  47.317  1.00  0.00            
ATOM   1328 0BHN LEU   630      83.920 111.702  50.927  1.00  0.00            
ATOM   1329 1SHA LEU   630      81.650 110.082  49.467  1.00  0.00            
ATOM   1330 0BHN ILE   631      84.720 113.672  52.817  1.00  0.00            
ATOM   1331 1SHA ILE   631      83.410 113.672  55.627  1.00  0.00            
ATOM   1332 0BHN VAL   632      88.210 113.862  51.577  1.00  0.00            
ATOM   1333 2SHA VAL   632      89.750 112.542  53.277  1.00  0.00            
ATOM   1334 5BHC ALA   633      87.380 114.952  48.547  1.00  0.00            
ATOM   1335 0BHN PHE   634      85.640 118.362  49.807  1.00  0.00            
ATOM   1336 4SHS PHE   634      83.390 119.742  48.307  1.00  0.00            
ATOM   1337 4SHS PHE   634      81.540 121.662  47.877  1.00  0.00            
ATOM   1338 4SHS PHE   634      83.090 120.802  45.837  1.00  0.00            
ATOM   1339 0BHN ALA   635      88.210 119.762  50.937  1.00  0.00            
ATOM   1340 BHNa ILE   636      90.180 119.682  47.987  1.00  0.00            
ATOM   1341 1SHA ILE   636      92.800 119.502  49.647  1.00  0.00            
ATOM   1342 BHNa PHE   637      87.700 121.632  45.827  1.00  0.00            
ATOM   1343 4SHS PHE   637      87.380 119.232  43.907  1.00  0.00            
ATOM   1344 4SHS PHE   637      85.150 118.862  42.427  1.00  0.00            
ATOM   1345 4SHS PHE   637      86.340 116.752  43.637  1.00  0.00            
ATOM   1346 BHNa MET   638      87.840 124.382  47.497  1.00  0.00            
ATOM   1347 5SHC MET   638      85.870 124.132  49.717  1.00  0.00            
ATOM   1348 0BTN ALA   639      89.180 126.132  44.837  1.00  0.00            
ATOM   1349 BHNd ILE   640      91.710 128.582  44.807  1.00  0.00            
ATOM   1350 1SHA ILE   640      91.610 129.312  47.817  1.00  0.00            
ATOM   1351 BHNd LYS   641      93.420 127.142  42.727  1.00  0.00            
ATOM   1352 3SHC LYS   641      92.090 126.162  39.897  1.00  0.00            
ATOM   1353 SHQd LYS   641      90.640 126.622  37.857  1.00  0.00            
ATOM   1354 BHNd LEU   642      95.490 125.172  44.967  1.00  0.00            
ATOM   1355 1SHA LEU   642      96.190 127.312  46.587  1.00  0.00            
ATOM   1356 BHNd ILE   643      93.260 123.482  46.387  1.00  0.00            
ATOM   1357 1SHA ILE   643      92.670 124.622  49.207  1.00  0.00            
ATOM   1358 BTNd ASN   644      92.320 121.692  43.517  1.00  0.00            
ATOM   1359 5STP ASN   644      92.810 121.842  40.897  1.00  0.00            
ATOM   1360 BHNd LYS   645      93.730 119.102  44.897  1.00  0.00            
ATOM   1361 3SHC LYS   645      96.130 117.602  44.827  1.00  0.00            
ATOM   1362 SHQd LYS   645      98.110 116.742  43.867  1.00  0.00            
ATOM   1363 BHNd LEU   646      91.330 116.632  43.677  1.00  0.00            
ATOM   1364 1SHA LEU   646      91.210 113.592  44.887  1.00  0.00            
ATOM   1365 BHNd ASN   647      91.740 117.512  40.297  1.00  0.00            
ATOM   1366 5SHP ASN   647      89.250 118.332  39.087  1.00  0.00            
ATOM   1367 BHNd ARG   648      94.680 116.892  40.207  1.00  0.00            
ATOM   1368 0SHN ARG   648      96.890 118.512  39.017  1.00  0.00            
ATOM   1369 SHQd ARG   648      99.620 120.332  37.607  1.00  0.00            
ATOM   1370 BHNa LYS   649      94.970 113.682  41.177  1.00  0.00            
ATOM   1371 3SHC LYS   649      96.170 112.422  44.107  1.00  0.00            
ATOM   1372 SHQd LYS   649      95.430 110.812  45.577  1.00  0.00            
ATOM   1373 BHNa LYS   650      92.970 112.362  38.577  1.00  0.00            
ATOM   1374 3SHC LYS   650      90.060 112.882  40.347  1.00  0.00            
ATOM   1375 SHQd LYS   650      87.490 112.912  39.547  1.00  0.00            
ATOM   1376 BTNd GLU   651      93.940 113.862  35.947  1.00  0.00            
ATOM   1377 STQa GLU   651      89.910 113.882  35.297  1.00  0.00            
ATOM   1378 5BSP GLU   652      96.510 113.392  35.487  1.00  0.00            
ATOM   1379 SSQa GLU   652      97.610 116.192  33.457  1.00  0.00            
ATOM   1380 BSNa PRO   653      98.700 111.652  34.917  1.00  0.00            
ATOM   1381 2SSA PRO   653      98.280 109.642  33.037  1.00  0.00            
ATOM   1382 4BCP ALA   654     100.530 110.932  37.447  1.00  0.00            
ATOM   1383 4BSP ALA   655      99.890 112.772  39.967  1.00  0.00            
ATOM   1384 4BSP ALA   656     100.340 112.762  42.027  1.00  0.00            
ATOM   1385 BCNa PRO   657     101.040 108.952  43.647  1.00  0.00            
ATOM   1386 2SCA PRO   657     100.360 110.522  46.257  1.00  0.00            
ATOM   1387 0BTN ALA   658     101.180 107.332  41.237  1.00  0.00            
ATOM   1388 0BTN PRO   659      99.090 105.652  38.607  1.00  0.00            
ATOM   1389 2STA PRO   659     100.180 106.322  36.087  1.00  0.00            
ATOM   1390 BTNd THR   660      96.150 108.412  38.157  1.00  0.00            
ATOM   1391 1STP THR   660      96.580 109.232  40.587  1.00  0.00            
ATOM   1392 BTNd LYS   661      94.360 107.152  36.027  1.00  0.00            
ATOM   1393 3STC LYS   661      93.370 109.482  34.347  1.00  0.00            
ATOM   1394 STQd LYS   661      93.250 109.902  31.677  1.00  0.00            
ATOM   1395 BTNd GLU   662      94.610 103.442  37.517  1.00  0.00            
ATOM   1396 STQa GLU   662      95.050 104.522  41.097  1.00  0.00            
ATOM   1397 BTNd GLU   663      92.750 102.112  35.677  1.00  0.00            
ATOM   1398 STQa GLU   663      90.660 104.772  33.907  1.00  0.00            
ATOM   1399 BHNd VAL   664      94.110 101.322  32.767  1.00  0.00            
ATOM   1400 2SHA VAL   664      91.940 100.712  31.387  1.00  0.00            
ATOM   1401 BHNd LEU   665      96.350 104.032  32.507  1.00  0.00            
ATOM   1402 1SHA LEU   665      95.130 105.952  30.477  1.00  0.00            
ATOM   1403 BHNd LEU   666      98.960 102.442  33.337  1.00  0.00            
ATOM   1404 1SHA LEU   666     102.370 102.892  33.347  1.00  0.00            
ATOM   1405 BHNd THR   667      98.420  99.852  30.787  1.00  0.00            
ATOM   1406 1SHP THR   667      99.840  97.692  30.517  1.00  0.00            
ATOM   1407 0BHN GLU   668      98.440 101.982  28.027  1.00  0.00            
ATOM   1408 SHQa GLU   668      94.630 102.072  27.447  1.00  0.00            
ATOM   1409 0BHN ILE   669     101.080 103.302  28.627  1.00  0.00            
ATOM   1410 1SHA ILE   669     100.460 106.172  29.617  1.00  0.00            
ATOM   1411 0BHN ARG   670     103.270 100.362  28.317  1.00  0.00            
ATOM   1412 0SHN ARG   670     104.890  99.522  31.127  1.00  0.00            
ATOM   1413 SHQd ARG   670     103.750  98.082  34.167  1.00  0.00            
ATOM   1414 0BHN ASP   671     102.390  99.962  25.097  1.00  0.00            
ATOM   1415 SHQa ASP   671      99.820  98.402  25.287  1.00  0.00            
ATOM   1416 0BHN LEU   672     103.320 103.272  23.677  1.00  0.00            
ATOM   1417 1SHA LEU   672     101.210 105.492  24.367  1.00  0.00            
ATOM   1418 0BHN LEU   673     106.140 103.062  24.307  1.00  0.00            
ATOM   1419 1SHA LEU   673     106.450 103.512  27.487  1.00  0.00            
ATOM   1420 0BHN LYS   674     106.930  99.732  22.437  1.00  0.00            
ATOM   1421 3SHC LYS   674     106.030  97.312  23.577  1.00  0.00            
ATOM   1422 SHQd LYS   674     106.990  95.282  25.327  1.00  0.00            
ATOM   1423 BHNa GLU   675     105.930 101.132  18.907  1.00  0.00            
ATOM   1424 SHQa GLU   675     105.430  96.972  18.317  1.00  0.00            
ATOM   1425 BHNa GLN   676     107.600 102.802  18.527  1.00  0.00            
ATOM   1426 4SHP GLN   676     107.390 106.552  16.747  1.00  0.00            
ATOM   1427 BHNa ASN   677     110.870 100.052  18.577  1.00  0.00            
ATOM   1428 5SHP ASN   677     111.110  98.032  21.087  1.00  0.00            
ATOM   1429 BHNa ASN   678     109.800  98.532  16.187  1.00  0.00            
ATOM   1430 5SHP ASN   678     111.600  96.782  14.767  1.00  0.00            
ATOM   1431 5BCP ARG   679     109.330 102.142  13.627  1.00  0.00            
ATOM   1432 0SCN ARG   679     106.130 102.062  14.207  1.00  0.00            
ATOM   1433 SCQd ARG   679     103.280 101.502  14.817  1.00  0.00            
ATOM   1434 BCQa SER   680     111.790 101.662  12.227  1.00  0.00            
ATOM   1435 1SCP SER   680     114.170 100.632  13.117  1.00  0.00            
TER
ENDMDL
