# Supplementary material for: Structural Investigation of MscL Gating Using Experimental Data and Coarse Grained MD Simulations
Source: PLoS Comput Biol. 2012 Sep 20;8(9):e1002683. doi: 10.1371/journal.pcbi.1002683 (PMC3447979; doi:10.1371/journal.pcbi.1002683)
Supplement: Dataset S1 — Open pore structure of MscL from a coarse grained simulation using distance and solvent restraints combined with membrane tension ( (1)) showing a pore radius of 13.7 Å. Each residue is represented by a backbone particle and 0 or more side chain particles. Open pore structure of MscL from a coarse grained simulation using distance and solvent restraints combined with membrane tension ( (2)) showing a pore radius of 15.8 Å. Each residue is represented by a backbone particle and 0 or more side chain particles. Open pore structure of MscL from a coarse grained simulation using solvent restraints () showing a pore radius of 14.3 Å. Each residue is represented by a backbone particle and 0 or more side chain particles. (ZIP) [file pcbi.1002683.s001.zip › mscl_open_DallT30_2.pdb]

TITLE     MSCL PROTEIN IN OPEN STATE 
AUTHOR	  E. Deplazes, M. Louhivuori, D. Jayatilaka, S-J Marrink, B. Corry 
REMARK	  MODEL OF THE E-COLI MECHANSOENSITIVE CHANNEL OF LARGE CONDUCTANCE (MSCL) 
REMARK    IN THE OPEN STATE OBTAINED FROM CORASE-GRAINED MOLECULAR DYNAMICS
REMARK    SIMULATION AND EXPERIMENTAL RESTRAINTS. 
REMARK    THE PROTEIN WAS MODLLED USING THE MARTINI COARSE GRAINED FORCE FIELD 
CRYST1  212.633  212.633  101.657  90.00  90.00  90.00 P 1           1
MODEL        1
ATOM      1 BCQd MET X   1     138.720 145.380  44.680  0.00  0.00            
ATOM      2 SCC5 MET X   1     135.950 145.400  46.530  0.00  0.00            
ATOM      3 BHNd SER X   2     140.510 142.830  45.770  0.00  0.00            
ATOM      4 SHP1 SER X   2     141.750 141.010  45.270  0.00  0.00            
ATOM      5 BHNd ILE X   3     141.370 144.280  49.100  0.00  0.00            
ATOM      6 SHAC ILE X   3     138.980 144.680  51.030  0.00  0.00            
ATOM      7 BHNd ILE X   4     144.610 143.670  48.830  0.00  0.00            
ATOM      8 SHAC ILE X   4     147.570 143.610  49.720  0.00  0.00            
ATOM      9 BHNd LYS X   5     145.000 145.510  46.560  0.00  0.00            
ATOM     10 SHC3 LYS X   5     143.480 145.930  43.710  0.00  0.00            
ATOM     11 SHQd LYS X   5     142.280 147.130  41.620  0.00  0.00            
ATOM     12 BHN0 GLU X   6     144.110 148.380  48.000  0.00  0.00            
ATOM     13 SHQa GLU X   6     142.720 150.750  45.480  0.00  0.00            
ATOM     14 BHN0 PHE X   7     146.820 148.490  50.150  0.00  0.00            
ATOM     15 SHSC PHE X   7     147.500 150.270  52.710  0.00  0.00            
ATOM     16 SHSC PHE X   7     146.700 152.060  54.560  0.00  0.00            
ATOM     17 SHSC PHE X   7     148.830 150.480  55.050  0.00  0.00            
ATOM     18 BHN0 ARG X   8     149.530 148.120  47.990  0.00  0.00            
ATOM     19 SHN0 ARG X   8     150.260 146.310  45.840  0.00  0.00            
ATOM     20 SHQd ARG X   8     149.240 144.690  43.210  0.00  0.00            
ATOM     21 BHNa GLU X   9     148.770 150.910  45.990  0.00  0.00            
ATOM     22 SHQa GLU X   9     147.010 149.220  42.960  0.00  0.00            
ATOM     23 BHNa PHE X  10     148.630 153.380  48.790  0.00  0.00            
ATOM     24 SHSC PHE X  10     145.600 153.370  49.440  0.00  0.00            
ATOM     25 SHSC PHE X  10     143.370 152.630  50.780  0.00  0.00            
ATOM     26 SHSC PHE X  10     143.220 154.490  48.830  0.00  0.00            
ATOM     27 BHN0 ALA X  11     151.390 153.060  49.870  0.00  0.00            
ATOM     28 BHNa MET X  12     153.160 154.090  47.360  0.00  0.00            
ATOM     29 SHC5 MET X  12     154.350 150.510  47.380  0.00  0.00            
ATOM     30 BSP5 ARG X  13     150.760 157.020  45.930  0.00  0.00            
ATOM     31 SSN0 ARG X  13     149.040 155.230  44.050  0.00  0.00            
ATOM     32 SSQd ARG X  13     145.920 154.520  43.450  0.00  0.00            
ATOM     33 BSP5 GLY X  14     150.580 159.680  46.910  0.00  0.00            
ATOM     34 BSP5 ASN X  15     149.620 162.620  48.430  0.00  0.00            
ATOM     35 SSP5 ASN X  15     146.720 163.630  47.560  0.00  0.00            
ATOM     36 BHNd VAL X  16     151.690 162.560  50.910  0.00  0.00            
ATOM     37 SHAC VAL X  16     152.610 161.290  53.040  0.00  0.00            
ATOM     38 BHNd VAL X  17     152.580 166.050  50.910  0.00  0.00            
ATOM     39 SHAC VAL X  17     154.170 167.000  52.810  0.00  0.00            
ATOM     40 BHNd ASP X  18     149.160 167.640  49.440  0.00  0.00            
ATOM     41 SHQa ASP X  18     149.860 168.360  46.280  0.00  0.00            
ATOM     42 BHNd LEU X  19     147.160 166.580  52.130  0.00  0.00            
ATOM     43 SHAC LEU X  19     143.910 167.050  52.560  0.00  0.00            
ATOM     44 BHC5 ALA X  20     148.850 167.650  54.600  0.00  0.00            
ATOM     45 BHN0 VAL X  21     148.880 171.470  53.350  0.00  0.00            
ATOM     46 SHAC VAL X  21     151.290 171.140  52.280  0.00  0.00            
ATOM     47 BHN0 GLY X  22     145.620 171.530  53.320  0.00  0.00            
ATOM     48 BHN0 VAL X  23     145.270 171.160  56.670  0.00  0.00            
ATOM     49 SHAC VAL X  23     142.900 170.370  57.550  0.00  0.00            
ATOM     50 BHN0 ILE X  24     147.610 174.800  57.620  0.00  0.00            
ATOM     51 SHAC ILE X  24     147.930 173.920  60.580  0.00  0.00            
ATOM     52 BHN0 ILE X  25     146.010 176.460  56.290  0.00  0.00            
ATOM     53 SHAC ILE X  25     145.960 176.940  53.230  0.00  0.00            
ATOM     54 BHN0 GLY X  26     142.870 175.620  58.500  0.00  0.00            
ATOM     55 BHC5 ALA X  27     144.300 176.690  61.400  0.00  0.00            
ATOM     56 BHC5 ALA X  28     144.880 180.210  60.240  0.00  0.00            
ATOM     57 BHN0 PHE X  29     141.760 181.210  59.640  0.00  0.00            
ATOM     58 SHSC PHE X  29     141.540 180.550  56.660  0.00  0.00            
ATOM     59 SHSC PHE X  29     142.280 180.070  54.100  0.00  0.00            
ATOM     60 SHSC PHE X  29     140.370 178.550  55.260  0.00  0.00            
ATOM     61 BHN0 GLY X  30     140.560 180.920  62.630  0.00  0.00            
ATOM     62 BHN0 LYS X  31     143.010 183.470  63.660  0.00  0.00            
ATOM     63 SHC3 LYS X  31     145.260 182.020  65.330  0.00  0.00            
ATOM     64 SHQd LYS X  31     146.910 182.990  67.490  0.00  0.00            
ATOM     65 BHN0 ILE X  32     141.680 185.660  61.910  0.00  0.00            
ATOM     66 SHAC ILE X  32     144.080 186.000  59.980  0.00  0.00            
ATOM     67 BHN0 VAL X  33     138.400 185.620  63.440  0.00  0.00            
ATOM     68 SHAC VAL X  33     136.860 183.630  62.600  0.00  0.00            
ATOM     69 BHN0 SER X  34     139.460 186.480  66.580  0.00  0.00            
ATOM     70 SHP1 SER X  34     140.350 184.130  67.980  0.00  0.00            
ATOM     71 BHN0 SER X  35     140.990 189.790  65.630  0.00  0.00            
ATOM     72 SHP1 SER X  35     143.490 189.850  65.170  0.00  0.00            
ATOM     73 BHNa LEU X  36     138.360 191.280  64.440  0.00  0.00            
ATOM     74 SHAC LEU X  36     138.830 191.730  61.540  0.00  0.00            
ATOM     75 BHNa VAL X  37     136.430 191.010  67.110  0.00  0.00            
ATOM     76 SHAC VAL X  37     134.910 188.920  67.700  0.00  0.00            
ATOM     77 BHN0 ALA X  38     138.430 192.320  68.980  0.00  0.00            
ATOM     78 BHNa ASP X  39     138.470 195.830  67.450  0.00  0.00            
ATOM     79 SHQa ASP X  39     139.800 196.850  70.180  0.00  0.00            
ATOM     80 BTNd ILE X  40     135.650 195.830  66.810  0.00  0.00            
ATOM     81 STAC ILE X  40     133.450 197.600  68.080  0.00  0.00            
ATOM     82 BTNd ILE X  41     134.850 194.600  62.720  0.00  0.00            
ATOM     83 STAC ILE X  41     136.870 196.720  61.710  0.00  0.00            
ATOM     84 BHNd MET X  42     132.050 194.500  63.800  0.00  0.00            
ATOM     85 SHC5 MET X  42     131.600 192.530  66.440  0.00  0.00            
ATOM     86 BHN0 PRO X  43     130.470 196.630  62.100  0.00  0.00            
ATOM     87 SHAC PRO X  43     132.020 198.920  61.910  0.00  0.00            
ATOM     88 BHN0 PRO X  44     127.550 194.980  61.660  0.00  0.00            
ATOM     89 SHAC PRO X  44     127.320 195.300  58.600  0.00  0.00            
ATOM     90 BHNd LEU X  45     126.040 194.430  64.760  0.00  0.00            
ATOM     91 SHAC LEU X  45     123.260 192.910  63.920  0.00  0.00            
ATOM     92 BTNd GLY X  46     127.780 196.170  66.450  0.00  0.00            
ATOM     93 BTNd LEU X  47     127.270 199.410  65.270  0.00  0.00            
ATOM     94 STAC LEU X  47     126.690 199.800  62.140  0.00  0.00            
ATOM     95 BTNd LEU X  48     129.730 200.870  65.560  0.00  0.00            
ATOM     96 STAC LEU X  48     129.510 203.580  63.550  0.00  0.00            
ATOM     97 BCP5 ILE X  49     130.360 201.070  68.740  0.00  0.00            
ATOM     98 SCAC ILE X  49     132.730 202.970  69.340  0.00  0.00            
ATOM     99 BCP5 GLY X  50     127.080 199.870  70.550  0.00  0.00            
ATOM    100 BSP5 GLY X  51     124.870 199.760  69.710  0.00  0.00            
ATOM    101 BHNd ILE X  52     122.790 199.360  68.350  0.00  0.00            
ATOM    102 SHAC ILE X  52     122.680 197.870  65.630  0.00  0.00            
ATOM    103 BHNd ASP X  53     120.370 198.350  71.290  0.00  0.00            
ATOM    104 SHQa ASP X  53     121.940 197.160  73.920  0.00  0.00            
ATOM    105 BHNd PHE X  54     118.830 196.450  69.600  0.00  0.00            
ATOM    106 SHSC PHE X  54     116.860 197.200  67.830  0.00  0.00            
ATOM    107 SHSC PHE X  54     114.450 198.250  68.460  0.00  0.00            
ATOM    108 SHSC PHE X  54     114.770 196.890  66.150  0.00  0.00            
ATOM    109 BHNd LYS X  55     121.790 193.870  68.780  0.00  0.00            
ATOM    110 SHC3 LYS X  55     124.350 195.020  70.340  0.00  0.00            
ATOM    111 SHQd LYS X  55     125.000 193.220  72.390  0.00  0.00            
ATOM    112 BTNd GLN X  56     120.050 191.690  69.230  0.00  0.00            
ATOM    113 STP4 GLN X  56     122.670 189.020  70.710  0.00  0.00            
ATOM    114 BCP5 PHE X  57     117.370 191.120  67.720  0.00  0.00            
ATOM    115 SCSC PHE X  57     117.730 192.620  65.080  0.00  0.00            
ATOM    116 SCSC PHE X  57     119.040 194.920  64.560  0.00  0.00            
ATOM    117 SCSC PHE X  57     118.300 193.300  62.530  0.00  0.00            
ATOM    118 BSP4 ALA X  58     114.430 189.770  67.990  0.00  0.00            
ATOM    119 BCP5 VAL X  59     113.470 187.660  69.200  0.00  0.00            
ATOM    120 SCAC VAL X  59     114.050 185.230  70.090  0.00  0.00            
ATOM    121 BENd THR X  60     109.460 188.920  70.250  0.00  0.00            
ATOM    122 SEP1 THR X  60     109.370 187.890  72.640  0.00  0.00            
ATOM    123 BCP5 LEU X  61     110.340 191.970  70.010  0.00  0.00            
ATOM    124 SCAC LEU X  61     109.740 194.900  68.650  0.00  0.00            
ATOM    125 BSP5 ARG X  62     112.570 192.120  72.350  0.00  0.00            
ATOM    126 SSN0 ARG X  62     115.090 193.650  71.260  0.00  0.00            
ATOM    127 SSQd ARG X  62     116.310 195.540  73.880  0.00  0.00            
ATOM    128 BSP5 ASP X  63     113.160 191.050  75.260  0.00  0.00            
ATOM    129 SSQa ASP X  63     116.150 191.630  76.460  0.00  0.00            
ATOM    130 BCP4 ALA X  64     110.670 190.370  76.520  0.00  0.00            
ATOM    131 BENd GLN X  65     108.530 189.500  77.650  0.00  0.00            
ATOM    132 SEP4 GLN X  65     107.720 185.760  77.870  0.00  0.00            
ATOM    133 BCP5 GLY X  66     105.650 190.730  75.430  0.00  0.00            
ATOM    134 BSP5 ASP X  67     105.300 190.620  72.730  0.00  0.00            
ATOM    135 SSQa ASP X  67     102.560 189.030  71.990  0.00  0.00            
ATOM    136 BSP5 ILE X  68     104.930 193.400  70.600  0.00  0.00            
ATOM    137 SSAC ILE X  68     105.540 196.330  69.770  0.00  0.00            
ATOM    138 BCNa PRO X  69     105.460 191.730  67.910  0.00  0.00            
ATOM    139 SCAC PRO X  69     104.830 192.910  65.160  0.00  0.00            
ATOM    140 BCP4 ALA X  70     105.230 188.610  67.610  0.00  0.00            
ATOM    141 BHNd VAL X  71     105.080 186.980  64.420  0.00  0.00            
ATOM    142 SHAC VAL X  71     102.760 185.980  63.640  0.00  0.00            
ATOM    143 BHNd VAL X  72     107.620 189.760  62.600  0.00  0.00            
ATOM    144 SHAC VAL X  72     108.410 190.530  60.190  0.00  0.00            
ATOM    145 BHNd MET X  73     110.190 189.360  65.180  0.00  0.00            
ATOM    146 SHC5 MET X  73     112.060 192.630  64.620  0.00  0.00            
ATOM    147 BHNd HIS X  74     110.860 186.210  64.310  0.00  0.00            
ATOM    148 SHSC HIS X  74     110.100 184.320  66.890  0.00  0.00            
ATOM    149 SHSP HIS X  74     108.320 183.840  68.860  0.00  0.00            
ATOM    150 SHSP HIS X  74     110.220 182.020  68.300  0.00  0.00            
ATOM    151 BHN0 TYR X  75     112.250 187.410  60.910  0.00  0.00            
ATOM    152 SHSC TYR X  75     112.060 185.870  58.650  0.00  0.00            
ATOM    153 SHSC TYR X  75     111.610 185.500  56.020  0.00  0.00            
ATOM    154 SHSP TYR X  75     110.980 183.550  57.780  0.00  0.00            
ATOM    155 BHN0 GLY X  76     114.110 189.020  62.050  0.00  0.00            
ATOM    156 BHN0 VAL X  77     116.230 186.460  63.720  0.00  0.00            
ATOM    157 SHAC VAL X  77     115.430 184.600  65.430  0.00  0.00            
ATOM    158 BHN0 PHE X  78     117.440 184.980  60.890  0.00  0.00            
ATOM    159 SHSC PHE X  78     116.260 183.740  58.370  0.00  0.00            
ATOM    160 SHSC PHE X  78     115.220 181.880  56.720  0.00  0.00            
ATOM    161 SHSC PHE X  78     115.680 184.380  55.810  0.00  0.00            
ATOM    162 BHN0 ILE X  79     118.550 188.450  59.570  0.00  0.00            
ATOM    163 SHAC ILE X  79     116.280 189.420  57.700  0.00  0.00            
ATOM    164 BHN0 GLN X  80     120.660 189.170  62.040  0.00  0.00            
ATOM    165 SHP4 GLN X  80     121.490 188.490  66.020  0.00  0.00            
ATOM    166 BHN0 ASN X  81     123.010 186.230  61.560  0.00  0.00            
ATOM    167 SHP5 ASN X  81     121.910 184.470  63.410  0.00  0.00            
ATOM    168 BHN0 VAL X  82     123.700 187.040  58.930  0.00  0.00            
ATOM    169 SHAC VAL X  82     123.280 187.210  56.310  0.00  0.00            
ATOM    170 BHN0 PHE X  83     125.150 190.790  60.210  0.00  0.00            
ATOM    171 SHSC PHE X  83     123.150 191.840  58.580  0.00  0.00            
ATOM    172 SHSC PHE X  83     120.840 191.660  57.190  0.00  0.00            
ATOM    173 SHSC PHE X  83     121.100 193.500  59.140  0.00  0.00            
ATOM    174 BHN0 ASP X  84     127.560 189.540  61.790  0.00  0.00            
ATOM    175 SHQa ASP X  84     126.110 188.300  64.390  0.00  0.00            
ATOM    176 BHN0 PHE X  85     129.130 187.990  59.230  0.00  0.00            
ATOM    177 SHSC PHE X  85     131.520 186.180  60.240  0.00  0.00            
ATOM    178 SHSC PHE X  85     132.230 184.990  62.560  0.00  0.00            
ATOM    179 SHSC PHE X  85     132.940 183.880  60.200  0.00  0.00            
ATOM    180 BHN0 LEU X  86     129.550 190.530  57.500  0.00  0.00            
ATOM    181 SHAC LEU X  86     126.890 190.360  55.270  0.00  0.00            
ATOM    182 BHN0 ILE X  87     131.380 192.660  59.450  0.00  0.00            
ATOM    183 SHAC ILE X  87     132.260 195.280  58.040  0.00  0.00            
ATOM    184 BHN0 VAL X  88     134.070 190.270  59.830  0.00  0.00            
ATOM    185 SHAC VAL X  88     134.500 189.570  62.350  0.00  0.00            
ATOM    186 BHC5 ALA X  89     134.430 189.730  56.640  0.00  0.00            
ATOM    187 BHN0 PHE X  90     135.750 193.680  55.150  0.00  0.00            
ATOM    188 SHSC PHE X  90     135.270 195.990  53.600  0.00  0.00            
ATOM    189 SHSC PHE X  90     133.610 198.050  53.040  0.00  0.00            
ATOM    190 SHSC PHE X  90     133.820 195.970  51.320  0.00  0.00            
ATOM    191 BHC5 ALA X  91     137.830 193.490  57.250  0.00  0.00            
ATOM    192 BHNa ILE X  92     139.460 190.540  55.960  0.00  0.00            
ATOM    193 SHAC ILE X  92     139.890 188.490  58.240  0.00  0.00            
ATOM    194 BHNa PHE X  93     140.190 192.190  52.780  0.00  0.00            
ATOM    195 SHSC PHE X  93     138.710 192.850  50.520  0.00  0.00            
ATOM    196 SHSC PHE X  93     136.610 192.780  48.820  0.00  0.00            
ATOM    197 SHSC PHE X  93     137.740 195.150  49.490  0.00  0.00            
ATOM    198 BHNa MET X  94     141.880 194.780  54.070  0.00  0.00            
ATOM    199 SHC5 MET X  94     141.470 198.220  52.830  0.00  0.00            
ATOM    200 BHN0 ALA X  95     144.230 193.170  55.330  0.00  0.00            
ATOM    201 BTNd ILE X  96     146.950 194.820  53.050  0.00  0.00            
ATOM    202 STAC ILE X  96     149.620 195.380  54.540  0.00  0.00            
ATOM    203 BTNd LYS X  97     146.150 194.120  50.280  0.00  0.00            
ATOM    204 STC3 LYS X  97     143.070 195.110  49.480  0.00  0.00            
ATOM    205 STQd LYS X  97     141.700 195.270  46.810  0.00  0.00            
ATOM    206 BTNd LEU X  98     147.640 191.470  48.710  0.00  0.00            
ATOM    207 STAC LEU X  98     150.360 190.340  50.570  0.00  0.00            
ATOM    208 BTNd ILE X  99     148.700 192.200  46.150  0.00  0.00            
ATOM    209 STAC ILE X  99     151.800 192.220  46.290  0.00  0.00            
ATOM    210 BCP5 ASN X 100     147.370 190.380  43.000  0.00  0.00            
ATOM    211 SCP5 ASN X 100     144.210 189.850  43.260  0.00  0.00            
ATOM    212 BSP5 LYS X 101     147.850 187.160  41.620  0.00  0.00            
ATOM    213 SSC3 LYS X 101     148.590 187.200  38.920  0.00  0.00            
ATOM    214 SSQd LYS X 101     148.740 186.360  36.450  0.00  0.00            
ATOM    215 BCP5 LEU X 102     145.800 184.850  41.420  0.00  0.00            
ATOM    216 SCAC LEU X 102     146.800 182.760  43.630  0.00  0.00            
ATOM    217 BSP5 ASN X 103     143.730 185.240  39.800  0.00  0.00            
ATOM    218 SSP5 ASN X 103     143.540 188.010  38.170  0.00  0.00            
ATOM    219 BSP5 ARG X 104     140.850 185.360  41.320  0.00  0.00            
ATOM    220 SSN0 ARG X 104     140.120 187.750  42.810  0.00  0.00            
ATOM    221 SSQd ARG X 104     138.970 189.730  44.660  0.00  0.00            
ATOM    222 BCP5 LYS X 105     139.430 181.470  41.730  0.00  0.00            
ATOM    223 SCC3 LYS X 105     142.150 180.290  40.420  0.00  0.00            
ATOM    224 SCQd LYS X 105     144.530 179.980  38.660  0.00  0.00            
ATOM    225 BCP5 LYS X 106     137.470 181.130  40.870  0.00  0.00            
ATOM    226 SCC3 LYS X 106     134.720 179.130  40.090  0.00  0.00            
ATOM    227 SCQd LYS X 106     131.920 179.030  40.220  0.00  0.00            
ATOM    228 BSP5 GLU X 107     135.720 184.690  39.620  0.00  0.00            
ATOM    229 SSQa GLU X 107     134.000 182.950  36.960  0.00  0.00            
ATOM    230 BSP5 GLU X 108     135.810 185.450  42.470  0.00  0.00            
ATOM    231 SSQa GLU X 108     135.040 189.020  41.740  0.00  0.00            
ATOM    232 BTN0 PRO X 109     137.620 184.430  46.610  0.00  0.00            
ATOM    233 STAC PRO X 109     138.990 186.660  48.300  0.00  0.00            
ATOM    234 BTN0 ALA X 110     140.310 181.940  47.390  0.00  0.00            
ATOM    235 BTN0 ALA X 111     139.750 179.900  50.050  0.00  0.00            
ATOM    236 BCP4 ALA X 112     138.470 178.110  50.020  0.00  0.00            
ATOM    237 BCNa PRO X 113     138.310 174.460  51.720  0.00  0.00            
ATOM    238 SCAC PRO X 113     141.240 174.690  52.830  0.00  0.00            
ATOM    239 BHN0 ALA X 114     137.930 172.100  49.270  0.00  0.00            
ATOM    240 BHN0 PRO X 115     135.560 173.850  47.550  0.00  0.00            
ATOM    241 SHAC PRO X 115     133.370 174.250  48.920  0.00  0.00            
ATOM    242 BHNd THR X 116     136.900 174.880  44.650  0.00  0.00            
ATOM    243 SHP1 THR X 116     137.520 177.400  44.890  0.00  0.00            
ATOM    244 BHNd LYS X 117     137.580 171.760  42.710  0.00  0.00            
ATOM    245 SHC3 LYS X 117     139.440 169.800  43.120  0.00  0.00            
ATOM    246 SHQd LYS X 117     140.080 168.330  44.990  0.00  0.00            
ATOM    247 BHN0 GLU X 118     134.780 170.900  42.600  0.00  0.00            
ATOM    248 SHQa GLU X 118     134.960 169.230  46.290  0.00  0.00            
ATOM    249 BHN0 GLU X 119     133.370 174.120  40.950  0.00  0.00            
ATOM    250 SHQa GLU X 119     129.710 174.860  40.930  0.00  0.00            
ATOM    251 BHN0 VAL X 120     135.150 173.420  37.940  0.00  0.00            
ATOM    252 SHAC VAL X 120     136.250 175.210  36.320  0.00  0.00            
ATOM    253 BHN0 LEU X 121     133.840 170.850  37.390  0.00  0.00            
ATOM    254 SHAC LEU X 121     134.130 168.720  35.120  0.00  0.00            
ATOM    255 BHN0 LEU X 122     130.550 172.080  37.600  0.00  0.00            
ATOM    256 SHAC LEU X 122     128.860 169.730  37.020  0.00  0.00            
ATOM    257 BHN0 THR X 123     130.830 174.470  35.210  0.00  0.00            
ATOM    258 SHP1 THR X 123     131.950 176.810  35.420  0.00  0.00            
ATOM    259 BHN0 GLU X 124     131.720 172.260  32.390  0.00  0.00            
ATOM    260 SHQa GLU X 124     131.750 175.430  30.760  0.00  0.00            
ATOM    261 BHN0 ILE X 125     129.180 170.010  32.380  0.00  0.00            
ATOM    262 SHAC ILE X 125     130.150 167.080  32.720  0.00  0.00            
ATOM    263 BHN0 ARG X 126     126.530 172.430  31.550  0.00  0.00            
ATOM    264 SHN0 ARG X 126     126.480 175.300  33.200  0.00  0.00            
ATOM    265 SHQd ARG X 126     127.130 178.360  32.570  0.00  0.00            
ATOM    266 BHN0 ASP X 127     127.880 173.390  28.520  0.00  0.00            
ATOM    267 SHQa ASP X 127     127.580 176.440  27.760  0.00  0.00            
ATOM    268 BHN0 LEU X 128     127.550 170.330  27.420  0.00  0.00            
ATOM    269 SHAC LEU X 128     130.430 168.750  28.010  0.00  0.00            
ATOM    270 BHN0 LEU X 129     123.430 170.030  27.750  0.00  0.00            
ATOM    271 SHAC LEU X 129     121.770 167.420  27.470  0.00  0.00            
ATOM    272 BHN0 LYS X 130     123.060 172.130  25.910  0.00  0.00            
ATOM    273 SHC3 LYS X 130     123.750 175.450  25.540  0.00  0.00            
ATOM    274 SHQd LYS X 130     124.190 175.890  23.060  0.00  0.00            
ATOM    275 BHNa GLU X 131     125.180 170.470  22.960  0.00  0.00            
ATOM    276 SHQa GLU X 131     128.620 173.000  23.260  0.00  0.00            
ATOM    277 BHNa GLN X 132     123.010 167.450  22.850  0.00  0.00            
ATOM    278 SHP4 GLN X 132     122.130 164.020  22.180  0.00  0.00            
ATOM    279 BHNa ASN X 133     120.430 169.500  22.160  0.00  0.00            
ATOM    280 SHP5 ASN X 133     117.380 169.940  21.010  0.00  0.00            
ATOM    281 BHNa ASN X 134     121.980 170.680  18.850  0.00  0.00            
ATOM    282 SHP5 ASN X 134     122.350 173.360  18.690  0.00  0.00            
ATOM    283 BCP5 ARG X 135     123.420 168.110  18.180  0.00  0.00            
ATOM    284 SCN0 ARG X 135     123.390 168.860  15.000  0.00  0.00            
ATOM    285 SCQd ARG X 135     122.050 169.810  12.400  0.00  0.00            
ATOM    286 BCQa SER X 136     123.520 164.520  16.950  0.00  0.00            
ATOM    287 SCP1 SER X 136     121.100 164.370  16.070  0.00  0.00            
ATOM    288 BCQd MET X 137     105.910 137.850  41.040  0.00  0.00            
ATOM    289 SCC5 MET X 137     104.570 135.730  43.950  0.00  0.00            
ATOM    290 BHNd SER X 138     109.560 137.490  40.170  0.00  0.00            
ATOM    291 SHP1 SER X 138     110.400 136.670  38.270  0.00  0.00            
ATOM    292 BHNd ILE X 139     110.760 139.510  42.940  0.00  0.00            
ATOM    293 SHAC ILE X 139     108.960 138.210  45.100  0.00  0.00            
ATOM    294 BHNd ILE X 140     113.700 138.540  42.530  0.00  0.00            
ATOM    295 SHAC ILE X 140     114.990 137.920  45.280  0.00  0.00            
ATOM    296 BHNd LYS X 141     114.300 139.600  39.560  0.00  0.00            
ATOM    297 SHC3 LYS X 141     117.000 138.010  38.290  0.00  0.00            
ATOM    298 SHQd LYS X 141     119.340 138.280  37.420  0.00  0.00            
ATOM    299 BHN0 GLU X 142     113.570 143.010  40.350  0.00  0.00            
ATOM    300 SHQa GLU X 142     115.120 146.670  39.800  0.00  0.00            
ATOM    301 BHN0 PHE X 143     115.700 142.970  43.440  0.00  0.00            
ATOM    302 SHSC PHE X 143     115.590 145.990  44.910  0.00  0.00            
ATOM    303 SHSC PHE X 143     115.900 147.450  47.150  0.00  0.00            
ATOM    304 SHSC PHE X 143     114.590 148.500  45.040  0.00  0.00            
ATOM    305 BHN0 ARG X 144     118.920 141.860  41.730  0.00  0.00            
ATOM    306 SHN0 ARG X 144     122.270 140.510  41.980  0.00  0.00            
ATOM    307 SHQd ARG X 144     124.180 138.470  40.160  0.00  0.00            
ATOM    308 BHNa GLU X 145     119.510 144.210  39.830  0.00  0.00            
ATOM    309 SHQa GLU X 145     121.750 142.560  37.130  0.00  0.00            
ATOM    310 BHNa PHE X 146     120.190 146.660  42.800  0.00  0.00            
ATOM    311 SHSC PHE X 146     119.270 149.280  41.990  0.00  0.00            
ATOM    312 SHSC PHE X 146     118.250 151.120  40.300  0.00  0.00            
ATOM    313 SHSC PHE X 146     117.610 151.190  42.920  0.00  0.00            
ATOM    314 BHN0 ALA X 147     122.710 144.910  44.060  0.00  0.00            
ATOM    315 BHNa MET X 148     124.680 145.320  40.560  0.00  0.00            
ATOM    316 SHC5 MET X 148     127.890 143.540  41.350  0.00  0.00            
ATOM    317 BSP5 ARG X 149     124.360 147.720  40.180  0.00  0.00            
ATOM    318 SSN0 ARG X 149     121.740 147.980  37.770  0.00  0.00            
ATOM    319 SSQd ARG X 149     118.920 147.460  36.590  0.00  0.00            
ATOM    320 BSP5 GLY X 150     123.880 151.020  41.090  0.00  0.00            
ATOM    321 BSP5 ASN X 151     122.790 151.480  43.880  0.00  0.00            
ATOM    322 SSP5 ASN X 151     121.530 154.320  44.880  0.00  0.00            
ATOM    323 BHNd VAL X 152     123.270 149.750  46.070  0.00  0.00            
ATOM    324 SHAC VAL X 152     121.160 149.500  47.650  0.00  0.00            
ATOM    325 BHNd VAL X 153     126.470 148.300  44.960  0.00  0.00            
ATOM    326 SHAC VAL X 153     127.090 145.800  45.590  0.00  0.00            
ATOM    327 BHNd ASP X 154     128.220 150.760  44.770  0.00  0.00            
ATOM    328 SHQa ASP X 154     127.780 153.320  43.340  0.00  0.00            
ATOM    329 BHNd LEU X 155     127.810 151.870  47.980  0.00  0.00            
ATOM    330 SHAC LEU X 155     125.410 153.860  48.010  0.00  0.00            
ATOM    331 BHC5 ALA X 156     129.030 149.320  49.570  0.00  0.00            
ATOM    332 BHN0 VAL X 157     131.960 149.170  47.880  0.00  0.00            
ATOM    333 SHAC VAL X 157     131.800 147.730  45.660  0.00  0.00            
ATOM    334 BHN0 GLY X 158     132.890 151.770  48.410  0.00  0.00            
ATOM    335 BHNa VAL X 159     133.110 151.640  51.980  0.00  0.00            
ATOM    336 SHAC VAL X 159     131.100 152.210  53.610  0.00  0.00            
ATOM    337 BHNa ILE X 160     135.290 149.580  52.310  0.00  0.00            
ATOM    338 SHAC ILE X 160     136.110 150.090  55.250  0.00  0.00            
ATOM    339 BHNa ILE X 161     138.120 151.620  50.650  0.00  0.00            
ATOM    340 SHAC ILE X 161     139.310 149.620  48.600  0.00  0.00            
ATOM    341 BHNa GLY X 162     137.780 154.210  53.100  0.00  0.00            
ATOM    342 BTN0 ALA X 163     140.620 153.650  54.850  0.00  0.00            
ATOM    343 BTN0 ALA X 164     143.010 154.380  55.620  0.00  0.00            
ATOM    344 BHNd PHE X 165     144.550 156.330  53.480  0.00  0.00            
ATOM    345 SHSC PHE X 165     147.760 156.090  53.150  0.00  0.00            
ATOM    346 SHSC PHE X 165     150.070 157.140  52.250  0.00  0.00            
ATOM    347 SHSC PHE X 165     150.090 155.410  54.320  0.00  0.00            
ATOM    348 BHNd GLY X 166     142.900 159.920  54.580  0.00  0.00            
ATOM    349 BHNd LYS X 167     143.230 159.700  57.460  0.00  0.00            
ATOM    350 SHC3 LYS X 167     141.860 161.290  59.170  0.00  0.00            
ATOM    351 SHQd LYS X 167     139.840 162.980  59.610  0.00  0.00            
ATOM    352 BHNd ILE X 168     146.920 159.350  57.430  0.00  0.00            
ATOM    353 SHAC ILE X 168     147.280 156.360  58.190  0.00  0.00            
ATOM    354 BHN0 VAL X 169     147.430 162.180  56.040  0.00  0.00            
ATOM    355 SHAC VAL X 169     147.630 161.690  53.440  0.00  0.00            
ATOM    356 BHN0 SER X 170     145.700 164.140  58.360  0.00  0.00            
ATOM    357 SHP1 SER X 170     143.990 165.230  57.500  0.00  0.00            
ATOM    358 BHN0 SER X 171     148.040 163.340  61.100  0.00  0.00            
ATOM    359 SHP1 SER X 171     146.510 161.260  61.990  0.00  0.00            
ATOM    360 BHNa LEU X 172     150.510 164.670  59.660  0.00  0.00            
ATOM    361 SHAC LEU X 172     152.730 164.400  57.040  0.00  0.00            
ATOM    362 BHNa VAL X 173     148.920 168.510  59.330  0.00  0.00            
ATOM    363 SHAC VAL X 173     150.060 170.550  58.090  0.00  0.00            
ATOM    364 BHN0 ALA X 174     148.060 168.720  62.570  0.00  0.00            
ATOM    365 BHNa ASP X 175     150.930 168.120  63.870  0.00  0.00            
ATOM    366 SHQa ASP X 175     150.130 168.590  66.990  0.00  0.00            
ATOM    367 BTNd ILE X 176     152.460 170.460  63.210  0.00  0.00            
ATOM    368 STAC ILE X 176     151.620 173.340  64.000  0.00  0.00            
ATOM    369 BTNd ILE X 177     155.260 170.090  61.950  0.00  0.00            
ATOM    370 STAC ILE X 177     154.990 168.320  59.420  0.00  0.00            
ATOM    371 BHNd MET X 178     156.300 172.760  59.500  0.00  0.00            
ATOM    372 SHC5 MET X 178     154.160 172.360  56.170  0.00  0.00            
ATOM    373 BHN0 PRO X 179     157.590 174.430  61.540  0.00  0.00            
ATOM    374 SHAC PRO X 179     160.680 174.220  62.260  0.00  0.00            
ATOM    375 BHN0 PRO X 180     157.580 178.050  59.820  0.00  0.00            
ATOM    376 SHAC PRO X 180     160.250 177.940  58.240  0.00  0.00            
ATOM    377 BHNd LEU X 181     154.230 177.980  60.270  0.00  0.00            
ATOM    378 SHAC LEU X 181     152.300 175.470  59.440  0.00  0.00            
ATOM    379 BHN0 GLY X 182     154.250 177.370  64.030  0.00  0.00            
ATOM    380 BHNa LEU X 183     155.690 180.170  64.940  0.00  0.00            
ATOM    381 SHAC LEU X 183     158.800 179.450  64.260  0.00  0.00            
ATOM    382 BHNa LEU X 184     153.370 182.300  63.670  0.00  0.00            
ATOM    383 SHAC LEU X 184     154.430 185.460  62.960  0.00  0.00            
ATOM    384 BHNa ILE X 185     150.680 180.830  65.230  0.00  0.00            
ATOM    385 SHAC ILE X 185     149.390 178.620  63.480  0.00  0.00            
ATOM    386 BHNa GLY X 186     151.850 181.550  68.380  0.00  0.00            
ATOM    387 BTNd GLY X 187     152.430 184.840  67.900  0.00  0.00            
ATOM    388 BSP5 ILE X 188     152.530 186.620  69.470  0.00  0.00            
ATOM    389 SSAC ILE X 188     152.430 189.320  67.950  0.00  0.00            
ATOM    390 BSP5 ASP X 189     149.700 186.420  71.950  0.00  0.00            
ATOM    391 SSQa ASP X 189     148.630 183.650  71.780  0.00  0.00            
ATOM    392 BCP5 PHE X 190     147.370 188.560  70.220  0.00  0.00            
ATOM    393 SCSC PHE X 190     147.530 187.420  67.290  0.00  0.00            
ATOM    394 SCSC PHE X 190     149.410 187.200  65.370  0.00  0.00            
ATOM    395 SCSC PHE X 190     146.850 186.530  64.840  0.00  0.00            
ATOM    396 BCP5 LYS X 191     146.890 190.890  71.590  0.00  0.00            
ATOM    397 SCC3 LYS X 191     145.300 190.420  74.290  0.00  0.00            
ATOM    398 SCQd LYS X 191     145.020 191.370  76.610  0.00  0.00            
ATOM    399 BSP5 GLN X 192     146.190 193.480  70.790  0.00  0.00            
ATOM    400 SSP4 GLN X 192     143.240 193.600  68.350  0.00  0.00            
ATOM    401 BCP5 PHE X 193     148.300 195.830  70.470  0.00  0.00            
ATOM    402 SCSC PHE X 193     149.390 196.960  67.890  0.00  0.00            
ATOM    403 SCSC PHE X 193     151.020 198.950  67.060  0.00  0.00            
ATOM    404 SCSC PHE X 193     150.820 196.680  65.610  0.00  0.00            
ATOM    405 BCP4 ALA X 194     148.240 198.740  72.100  0.00  0.00            
ATOM    406 BCP5 VAL X 195     150.270 200.100  72.120  0.00  0.00            
ATOM    407 SCAC VAL X 195     151.720 201.820  70.730  0.00  0.00            
ATOM    408 BCP5 THR X 196     152.820 197.200  72.930  0.00  0.00            
ATOM    409 SCP1 THR X 196     153.750 198.230  75.130  0.00  0.00            
ATOM    410 BCP5 LEU X 197     152.810 195.030  71.440  0.00  0.00            
ATOM    411 SCAC LEU X 197     154.550 194.760  68.360  0.00  0.00            
ATOM    412 BSP5 ARG X 198     151.840 192.140  72.280  0.00  0.00            
ATOM    413 SSN0 ARG X 198     154.200 190.000  72.950  0.00  0.00            
ATOM    414 SSQd ARG X 198     154.630 188.050  75.290  0.00  0.00            
ATOM    415 BSP5 ASP X 199     150.150 192.490  74.530  0.00  0.00            
ATOM    416 SSQa ASP X 199     149.640 189.840  75.790  0.00  0.00            
ATOM    417 BCP4 ALA X 200     148.740 195.150  75.620  0.00  0.00            
ATOM    418 BCP5 GLN X 201     148.400 197.580  77.080  0.00  0.00            
ATOM    419 SCP4 GLN X 201     151.830 196.220  79.170  0.00  0.00            
ATOM    420 BCP5 GLY X 202     148.850 199.910  76.870  0.00  0.00            
ATOM    421 BSP5 ASP X 203     149.200 202.210  76.730  0.00  0.00            
ATOM    422 SSQa ASP X 203     152.220 203.080  75.520  0.00  0.00            
ATOM    423 BSP5 ILE X 204     146.790 203.570  74.570  0.00  0.00            
ATOM    424 SSAC ILE X 204     144.190 204.750  75.780  0.00  0.00            
ATOM    425 BCNa PRO X 205     147.760 204.490  71.660  0.00  0.00            
ATOM    426 SCAC PRO X 205     149.490 206.710  72.320  0.00  0.00            
ATOM    427 BTN0 ALA X 206     144.800 205.770  69.490  0.00  0.00            
ATOM    428 BTNd VAL X 207     144.300 204.860  66.770  0.00  0.00            
ATOM    429 STAC VAL X 207     144.910 206.560  64.840  0.00  0.00            
ATOM    430 BTNd VAL X 208     141.490 203.300  66.570  0.00  0.00            
ATOM    431 STAC VAL X 208     139.880 204.600  64.920  0.00  0.00            
ATOM    432 BHNd MET X 209     142.120 200.290  66.290  0.00  0.00            
ATOM    433 SHC5 MET X 209     144.490 198.300  68.800  0.00  0.00            
ATOM    434 BHNd HIS X 210     142.830 200.160  63.040  0.00  0.00            
ATOM    435 SHSC HIS X 210     141.550 198.910  60.380  0.00  0.00            
ATOM    436 SHSP HIS X 210     141.820 196.610  58.990  0.00  0.00            
ATOM    437 SHSP HIS X 210     141.880 198.980  57.700  0.00  0.00            
ATOM    438 BHNd TYR X 211     146.020 199.500  63.040  0.00  0.00            
ATOM    439 SHSC TYR X 211     147.580 201.260  65.180  0.00  0.00            
ATOM    440 SHSC TYR X 211     148.990 203.310  66.220  0.00  0.00            
ATOM    441 SHSP TYR X 211     147.800 201.530  67.860  0.00  0.00            
ATOM    442 BHNd GLY X 212     145.840 196.220  64.840  0.00  0.00            
ATOM    443 BHN0 VAL X 213     144.350 194.990  63.230  0.00  0.00            
ATOM    444 SHAC VAL X 213     141.750 194.670  63.620  0.00  0.00            
ATOM    445 BHN0 PHE X 214     146.610 195.250  60.110  0.00  0.00            
ATOM    446 SHSC PHE X 214     146.430 197.500  58.240  0.00  0.00            
ATOM    447 SHSC PHE X 214     146.120 198.840  55.920  0.00  0.00            
ATOM    448 SHSC PHE X 214     146.070 200.180  58.260  0.00  0.00            
ATOM    449 BHN0 ILE X 215     149.230 194.300  61.470  0.00  0.00            
ATOM    450 SHAC ILE X 215     151.500 195.810  59.980  0.00  0.00            
ATOM    451 BHN0 GLN X 216     147.580 191.280  62.610  0.00  0.00            
ATOM    452 SHP4 GLN X 216     148.590 191.930  66.260  0.00  0.00            
ATOM    453 BHN0 ASN X 217     146.670 190.360  59.560  0.00  0.00            
ATOM    454 SHP5 ASN X 217     143.670 191.060  59.610  0.00  0.00            
ATOM    455 BHN0 VAL X 218     149.570 190.770  57.820  0.00  0.00            
ATOM    456 SHAC VAL X 218     148.930 190.460  55.270  0.00  0.00            
ATOM    457 BHN0 PHE X 219     151.750 188.460  60.550  0.00  0.00            
ATOM    458 SHSC PHE X 219     152.750 191.010  61.850  0.00  0.00            
ATOM    459 SHSC PHE X 219     153.190 192.620  63.970  0.00  0.00            
ATOM    460 SHSC PHE X 219     155.130 192.270  62.120  0.00  0.00            
ATOM    461 BHN0 ASP X 220     150.100 185.890  60.560  0.00  0.00            
ATOM    462 SHQa ASP X 220     148.300 183.290  61.590  0.00  0.00            
ATOM    463 BHN0 PHE X 221     150.140 185.570  56.870  0.00  0.00            
ATOM    464 SHSC PHE X 221     147.570 184.140  56.260  0.00  0.00            
ATOM    465 SHSC PHE X 221     145.120 183.010  56.330  0.00  0.00            
ATOM    466 SHSC PHE X 221     147.070 181.910  54.830  0.00  0.00            
ATOM    467 BHN0 LEU X 222     152.840 185.670  56.440  0.00  0.00            
ATOM    468 SHAC LEU X 222     152.990 188.030  54.190  0.00  0.00            
ATOM    469 BHN0 ILE X 223     153.750 182.650  58.170  0.00  0.00            
ATOM    470 SHAC ILE X 223     156.750 182.540  58.960  0.00  0.00            
ATOM    471 BHN0 VAL X 224     151.360 180.730  56.910  0.00  0.00            
ATOM    472 SHAC VAL X 224     149.640 179.930  58.760  0.00  0.00            
ATOM    473 BHC5 ALA X 225     152.160 181.280  53.700  0.00  0.00            
ATOM    474 BHN0 PHE X 226     155.360 180.370  53.880  0.00  0.00            
ATOM    475 SHSC PHE X 226     157.420 182.420  54.450  0.00  0.00            
ATOM    476 SHSC PHE X 226     159.780 183.730  54.590  0.00  0.00            
ATOM    477 SHSC PHE X 226     157.500 185.100  54.110  0.00  0.00            
ATOM    478 BHC5 ALA X 227     155.120 177.070  55.260  0.00  0.00            
ATOM    479 BHNa ILE X 228     153.140 175.920  52.730  0.00  0.00            
ATOM    480 SHAC ILE X 228     150.540 176.710  54.220  0.00  0.00            
ATOM    481 BHNa PHE X 229     154.900 176.610  50.400  0.00  0.00            
ATOM    482 SHSC PHE X 229     153.610 176.530  47.940  0.00  0.00            
ATOM    483 SHSC PHE X 229     152.620 177.490  45.620  0.00  0.00            
ATOM    484 SHSC PHE X 229     151.210 175.690  47.050  0.00  0.00            
ATOM    485 BHNa MET X 230     157.590 174.850  51.420  0.00  0.00            
ATOM    486 SHC5 MET X 230     158.340 173.350  47.820  0.00  0.00            
ATOM    487 BHN0 ALA X 231     155.960 171.860  51.700  0.00  0.00            
ATOM    488 BTNd ILE X 232     158.050 170.120  52.090  0.00  0.00            
ATOM    489 STAC ILE X 232     160.880 171.170  51.350  0.00  0.00            
ATOM    490 BHNd LYS X 233     156.770 168.340  48.610  0.00  0.00            
ATOM    491 SHC3 LYS X 233     154.030 169.380  47.840  0.00  0.00            
ATOM    492 SHQd LYS X 233     153.650 171.710  46.650  0.00  0.00            
ATOM    493 BHNd LEU X 234     158.970 165.710  49.290  0.00  0.00            
ATOM    494 SHAC LEU X 234     161.430 165.730  51.380  0.00  0.00            
ATOM    495 BHNd ILE X 235     156.990 163.210  50.180  0.00  0.00            
ATOM    496 SHAC ILE X 235     158.240 160.830  51.720  0.00  0.00            
ATOM    497 BHNd ASN X 236     155.000 163.070  47.060  0.00  0.00            
ATOM    498 SHP5 ASN X 236     153.310 164.850  46.250  0.00  0.00            
ATOM    499 BHNa LYS X 237     157.460 162.660  44.940  0.00  0.00            
ATOM    500 SHC3 LYS X 237     159.150 165.190  43.730  0.00  0.00            
ATOM    501 SHQd LYS X 237     160.110 167.580  43.870  0.00  0.00            
ATOM    502 BHNa LEU X 238     158.700 160.100  46.450  0.00  0.00            
ATOM    503 SHAC LEU X 238     161.150 161.770  47.830  0.00  0.00            
ATOM    504 BHNa ASN X 239     155.930 158.000  46.110  0.00  0.00            
ATOM    505 SHP5 ASN X 239     154.920 158.400  49.250  0.00  0.00            
ATOM    506 BHNa ARG X 240     155.510 158.220  42.690  0.00  0.00            
ATOM    507 SHN0 ARG X 240     153.840 155.520  41.720  0.00  0.00            
ATOM    508 SHQd ARG X 240     153.140 153.880  38.690  0.00  0.00            
ATOM    509 BTNd LYS X 241     153.330 161.470  42.380  0.00  0.00            
ATOM    510 STC3 LYS X 241     150.990 159.510  41.330  0.00  0.00            
ATOM    511 STQd LYS X 241     150.460 158.130  39.680  0.00  0.00            
ATOM    512 BCP5 LYS X 242     154.240 164.020  41.030  0.00  0.00            
ATOM    513 SCC3 LYS X 242     154.120 163.200  37.850  0.00  0.00            
ATOM    514 SCQd LYS X 242     152.540 163.290  36.200  0.00  0.00            
ATOM    515 BCP5 GLU X 243     152.830 166.650  41.870  0.00  0.00            
ATOM    516 SCQa GLU X 243     155.750 168.960  42.970  0.00  0.00            
ATOM    517 BSP5 GLU X 244     151.390 168.600  40.110  0.00  0.00            
ATOM    518 SSQa GLU X 244     153.110 168.070  36.770  0.00  0.00            
ATOM    519 BTN0 PRO X 245     147.740 169.160  39.940  0.00  0.00            
ATOM    520 STAC PRO X 245     147.630 167.970  37.040  0.00  0.00            
ATOM    521 BTN0 ALA X 246     145.210 167.470  41.350  0.00  0.00            
ATOM    522 BTN0 ALA X 247     145.240 167.280  44.220  0.00  0.00            
ATOM    523 BSP4 ALA X 248     144.840 167.920  46.350  0.00  0.00            
ATOM    524 BCNa PRO X 249     145.070 170.420  48.550  0.00  0.00            
ATOM    525 SCAC PRO X 249     142.720 171.180  49.570  0.00  0.00            
ATOM    526 BHN0 ALA X 250     147.470 172.890  48.980  0.00  0.00            
ATOM    527 BHN0 PRO X 251     145.600 175.630  47.390  0.00  0.00            
ATOM    528 SHAC PRO X 251     144.340 177.580  48.930  0.00  0.00            
ATOM    529 BHNd THR X 252     146.880 175.620  44.400  0.00  0.00            
ATOM    530 SHP1 THR X 252     147.310 177.360  42.530  0.00  0.00            
ATOM    531 BHNd LYS X 253     146.530 172.650  43.490  0.00  0.00            
ATOM    532 SHC3 LYS X 253     149.640 171.960  43.230  0.00  0.00            
ATOM    533 SHQd LYS X 253     151.900 172.960  42.470  0.00  0.00            
ATOM    534 BHN0 GLU X 254     143.270 172.310  43.490  0.00  0.00            
ATOM    535 SHQa GLU X 254     141.200 173.980  46.190  0.00  0.00            
ATOM    536 BHN0 GLU X 255     142.520 174.910  41.150  0.00  0.00            
ATOM    537 SHQa GLU X 255     138.940 175.940  40.640  0.00  0.00            
ATOM    538 BHN0 VAL X 256     144.630 173.490  38.660  0.00  0.00            
ATOM    539 SHAC VAL X 256     145.900 175.280  37.180  0.00  0.00            
ATOM    540 BHN0 LEU X 257     142.870 170.470  38.230  0.00  0.00            
ATOM    541 SHAC LEU X 257     142.700 167.630  36.590  0.00  0.00            
ATOM    542 BHN0 LEU X 258     139.760 171.540  37.530  0.00  0.00            
ATOM    543 SHAC LEU X 258     138.090 169.110  38.750  0.00  0.00            
ATOM    544 BHN0 THR X 259     140.990 173.670  34.650  0.00  0.00            
ATOM    545 SHP1 THR X 259     141.210 176.210  35.190  0.00  0.00            
ATOM    546 BHN0 GLU X 260     142.160 171.720  33.010  0.00  0.00            
ATOM    547 SHQa GLU X 260     145.890 172.850  32.180  0.00  0.00            
ATOM    548 BHN0 ILE X 261     138.870 169.340  32.930  0.00  0.00            
ATOM    549 SHAC ILE X 261     138.690 166.260  33.170  0.00  0.00            
ATOM    550 BHN0 ARG X 262     136.920 171.710  31.640  0.00  0.00            
ATOM    551 SHN0 ARG X 262     137.040 174.930  31.890  0.00  0.00            
ATOM    552 SHQd ARG X 262     136.190 177.600  29.640  0.00  0.00            
ATOM    553 BHN0 ASP X 263     138.740 172.020  28.450  0.00  0.00            
ATOM    554 SHQa ASP X 263     137.970 174.560  26.390  0.00  0.00            
ATOM    555 BHN0 LEU X 264     138.530 168.530  27.230  0.00  0.00            
ATOM    556 SHAC LEU X 264     141.480 168.290  29.140  0.00  0.00            
ATOM    557 BHNa LEU X 265     135.090 168.420  27.230  0.00  0.00            
ATOM    558 SHAC LEU X 265     134.970 166.760  30.300  0.00  0.00            
ATOM    559 BHNa LYS X 266     134.600 170.670  25.320  0.00  0.00            
ATOM    560 SHC3 LYS X 266     132.660 173.300  26.600  0.00  0.00            
ATOM    561 SHQd LYS X 266     132.340 175.480  25.580  0.00  0.00            
ATOM    562 BHNa GLU X 267     136.330 169.150  22.240  0.00  0.00            
ATOM    563 SHQa GLU X 267     138.560 170.370  19.780  0.00  0.00            
ATOM    564 BHNa GLN X 268     134.920 166.880  22.310  0.00  0.00            
ATOM    565 SHP4 GLN X 268     131.050 168.470  22.700  0.00  0.00            
ATOM    566 BTNd ASN X 269     137.960 164.720  23.300  0.00  0.00            
ATOM    567 STP5 ASN X 269     136.250 162.610  25.260  0.00  0.00            
ATOM    568 BTNd ASN X 270     139.330 165.270  21.290  0.00  0.00            
ATOM    569 STP5 ASN X 270     137.680 165.550  18.350  0.00  0.00            
ATOM    570 BCP5 ARG X 271     142.620 166.290  22.240  0.00  0.00            
ATOM    571 SCN0 ARG X 271     142.160 169.000  23.960  0.00  0.00            
ATOM    572 SCQd ARG X 271     140.720 171.840  23.840  0.00  0.00            
ATOM    573 BCQa SER X 272     144.860 165.750  21.730  0.00  0.00            
ATOM    574 SCP1 SER X 272     147.470 165.790  22.040  0.00  0.00            
ATOM    575 BCQd MET X 273     100.430 179.520  42.010  0.00  0.00            
ATOM    576 SCC5 MET X 273      99.970 182.340  43.060  0.00  0.00            
ATOM    577 BHNd SER X 274     103.880 180.050  41.880  0.00  0.00            
ATOM    578 SHP1 SER X 274     104.850 179.330  39.640  0.00  0.00            
ATOM    579 BHNd ILE X 275     104.700 178.410  44.560  0.00  0.00            
ATOM    580 SHAC ILE X 275     103.170 179.630  46.960  0.00  0.00            
ATOM    581 BHNd ILE X 276     103.050 175.620  44.050  0.00  0.00            
ATOM    582 SHAC ILE X 276     101.020 174.900  46.280  0.00  0.00            
ATOM    583 BHNd LYS X 277     104.860 174.740  41.120  0.00  0.00            
ATOM    584 SHC3 LYS X 277     104.140 174.210  38.490  0.00  0.00            
ATOM    585 SHQd LYS X 277     105.150 175.470  36.220  0.00  0.00            
ATOM    586 BHN0 GLU X 278     107.630 174.910  42.350  0.00  0.00            
ATOM    587 SHQa GLU X 278     108.970 177.050  39.210  0.00  0.00            
ATOM    588 BHN0 PHE X 279     106.950 172.320  44.620  0.00  0.00            
ATOM    589 SHSC PHE X 279     106.680 174.090  47.090  0.00  0.00            
ATOM    590 SHSC PHE X 279     105.460 175.260  49.200  0.00  0.00            
ATOM    591 SHSC PHE X 279     107.570 176.460  48.010  0.00  0.00            
ATOM    592 BHN0 ARG X 280     106.480 169.810  42.110  0.00  0.00            
ATOM    593 SHN0 ARG X 280     104.910 169.260  39.930  0.00  0.00            
ATOM    594 SHQd ARG X 280     104.990 169.440  36.400  0.00  0.00            
ATOM    595 BHN0 GLU X 281     109.730 169.920  40.770  0.00  0.00            
ATOM    596 SHQa GLU X 281     108.700 172.120  37.970  0.00  0.00            
ATOM    597 BHNa PHE X 282     111.290 169.180  43.310  0.00  0.00            
ATOM    598 SHSC PHE X 282     112.430 170.610  45.550  0.00  0.00            
ATOM    599 SHSC PHE X 282     111.350 173.030  46.040  0.00  0.00            
ATOM    600 SHSC PHE X 282     111.180 171.080  47.900  0.00  0.00            
ATOM    601 BHN0 ALA X 283     110.310 166.040  43.490  0.00  0.00            
ATOM    602 BHNa MET X 284     111.360 165.010  40.310  0.00  0.00            
ATOM    603 SHC5 MET X 284     109.570 166.550  37.520  0.00  0.00            
ATOM    604 BHNa ARG X 285     114.640 165.840  40.570  0.00  0.00            
ATOM    605 SHN0 ARG X 285     114.560 168.540  39.390  0.00  0.00            
ATOM    606 SHQd ARG X 285     113.350 169.500  36.780  0.00  0.00            
ATOM    607 BSP5 GLY X 286     115.160 164.900  44.360  0.00  0.00            
ATOM    608 BSP5 ASN X 287     116.410 163.400  45.560  0.00  0.00            
ATOM    609 SSP5 ASN X 287     116.920 163.410  48.960  0.00  0.00            
ATOM    610 BHNd VAL X 288     112.540 161.200  47.460  0.00  0.00            
ATOM    611 SHAC VAL X 288     110.390 161.590  45.950  0.00  0.00            
ATOM    612 BHNd VAL X 289     113.030 157.420  46.430  0.00  0.00            
ATOM    613 SHAC VAL X 289     111.890 155.750  48.140  0.00  0.00            
ATOM    614 BHNd ASP X 290     116.340 157.720  46.210  0.00  0.00            
ATOM    615 SHQa ASP X 290     116.960 156.300  43.600  0.00  0.00            
ATOM    616 BHNd LEU X 291     116.960 158.380  49.370  0.00  0.00            
ATOM    617 SHAC LEU X 291     119.450 159.860  50.660  0.00  0.00            
ATOM    618 BHC5 ALA X 292     116.060 155.620  51.090  0.00  0.00            
ATOM    619 BHN0 VAL X 293     118.690 153.350  49.130  0.00  0.00            
ATOM    620 SHAC VAL X 293     116.910 152.790  47.250  0.00  0.00            
ATOM    621 BHN0 GLY X 294     121.190 154.570  49.880  0.00  0.00            
ATOM    622 BHN0 VAL X 295     121.060 153.380  53.850  0.00  0.00            
ATOM    623 SHAC VAL X 295     122.200 155.620  54.690  0.00  0.00            
ATOM    624 BHN0 ILE X 296     120.900 150.580  53.340  0.00  0.00            
ATOM    625 SHAC ILE X 296     118.840 148.700  51.980  0.00  0.00            
ATOM    626 BHN0 ILE X 297     124.450 150.040  51.390  0.00  0.00            
ATOM    627 SHAC ILE X 297     124.250 147.070  50.530  0.00  0.00            
ATOM    628 BHN0 GLY X 298     126.060 151.270  53.600  0.00  0.00            
ATOM    629 BHC5 ALA X 299     125.600 149.490  55.930  0.00  0.00            
ATOM    630 BHC5 ALA X 300     126.890 146.500  54.510  0.00  0.00            
ATOM    631 BHN0 PHE X 301     130.590 147.450  53.910  0.00  0.00            
ATOM    632 SHSC PHE X 301     131.910 145.930  51.870  0.00  0.00            
ATOM    633 SHSC PHE X 301     133.860 144.620  50.540  0.00  0.00            
ATOM    634 SHSC PHE X 301     131.390 144.830  49.460  0.00  0.00            
ATOM    635 BHN0 GLY X 302     131.130 147.690  56.450  0.00  0.00            
ATOM    636 BHN0 LYS X 303     130.210 144.550  57.890  0.00  0.00            
ATOM    637 SHC3 LYS X 303     130.060 144.500  60.950  0.00  0.00            
ATOM    638 SHQd LYS X 303     127.990 144.680  62.640  0.00  0.00            
ATOM    639 BHN0 ILE X 304     132.000 142.670  56.430  0.00  0.00            
ATOM    640 SHAC ILE X 304     130.280 141.460  54.160  0.00  0.00            
ATOM    641 BHN0 VAL X 305     135.200 143.680  57.180  0.00  0.00            
ATOM    642 SHAC VAL X 305     136.170 144.820  54.990  0.00  0.00            
ATOM    643 BHN0 SER X 306     134.880 143.000  60.710  0.00  0.00            
ATOM    644 SHP1 SER X 306     136.200 144.690  61.610  0.00  0.00            
ATOM    645 BHNa SER X 307     133.390 139.460  60.280  0.00  0.00            
ATOM    646 SHP1 SER X 307     130.770 139.680  60.960  0.00  0.00            
ATOM    647 BHNa LEU X 308     136.020 138.300  58.500  0.00  0.00            
ATOM    648 SHAC LEU X 308     135.750 135.800  55.910  0.00  0.00            
ATOM    649 BHNa VAL X 309     138.330 138.860  60.800  0.00  0.00            
ATOM    650 SHAC VAL X 309     139.130 141.250  59.980  0.00  0.00            
ATOM    651 BHN0 ALA X 310     136.360 136.970  63.470  0.00  0.00            
ATOM    652 BTNd ASP X 311     138.970 135.630  65.190  0.00  0.00            
ATOM    653 STQa ASP X 311     140.000 136.870  67.900  0.00  0.00            
ATOM    654 BTNd ILE X 312     140.160 133.810  62.900  0.00  0.00            
ATOM    655 STAC ILE X 312     139.410 132.300  60.300  0.00  0.00            
ATOM    656 BTNd ILE X 313     142.720 136.350  61.270  0.00  0.00            
ATOM    657 STAC ILE X 313     142.680 136.240  58.170  0.00  0.00            
ATOM    658 BHNd MET X 314     143.770 137.110  64.730  0.00  0.00            
ATOM    659 SHC5 MET X 314     141.760 140.560  64.620  0.00  0.00            
ATOM    660 BHN0 PRO X 315     146.960 136.860  64.230  0.00  0.00            
ATOM    661 SHAC PRO X 315     148.050 135.360  66.480  0.00  0.00            
ATOM    662 BHN0 PRO X 316     147.990 139.370  62.150  0.00  0.00            
ATOM    663 SHAC PRO X 316     150.190 140.870  60.930  0.00  0.00            
ATOM    664 BHNd LEU X 317     146.800 141.840  64.390  0.00  0.00            
ATOM    665 SHAC LEU X 317     147.200 144.510  62.820  0.00  0.00            
ATOM    666 BHN0 GLY X 318     148.650 140.420  67.470  0.00  0.00            
ATOM    667 BHN0 LEU X 319     152.170 141.050  65.480  0.00  0.00            
ATOM    668 SHAC LEU X 319     151.990 137.830  64.750  0.00  0.00            
ATOM    669 BHN0 LEU X 320     151.770 143.900  65.400  0.00  0.00            
ATOM    670 SHAC LEU X 320     154.260 145.350  63.640  0.00  0.00            
ATOM    671 BHN0 ILE X 321     151.560 144.470  68.730  0.00  0.00            
ATOM    672 SHAC ILE X 321     149.980 146.430  70.530  0.00  0.00            
ATOM    673 BHN0 GLY X 322     154.780 144.320  69.610  0.00  0.00            
ATOM    674 BHN0 GLY X 323     155.790 146.790  67.900  0.00  0.00            
ATOM    675 BHN0 ILE X 324     154.400 149.270  69.440  0.00  0.00            
ATOM    676 SHAC ILE X 324     153.870 152.150  68.430  0.00  0.00            
ATOM    677 BHNa ASP X 325     155.890 148.600  72.810  0.00  0.00            
ATOM    678 SHQa ASP X 325     153.840 146.770  74.380  0.00  0.00            
ATOM    679 BHNa PHE X 326     158.820 148.470  71.860  0.00  0.00            
ATOM    680 SHSC PHE X 326     159.750 146.090  70.280  0.00  0.00            
ATOM    681 SHSC PHE X 326     159.410 143.410  70.140  0.00  0.00            
ATOM    682 SHSC PHE X 326     161.900 144.440  70.290  0.00  0.00            
ATOM    683 BHNa LYS X 327     158.960 151.520  70.660  0.00  0.00            
ATOM    684 SHC3 LYS X 327     162.150 151.730  70.220  0.00  0.00            
ATOM    685 SHQd LYS X 327     163.710 152.140  72.710  0.00  0.00            
ATOM    686 BHNa GLN X 328     157.830 153.470  73.840  0.00  0.00            
ATOM    687 SHP4 GLN X 328     160.140 151.480  75.840  0.00  0.00            
ATOM    688 BCP5 PHE X 329     157.280 156.470  72.490  0.00  0.00            
ATOM    689 SCSC PHE X 329     156.850 156.040  69.290  0.00  0.00            
ATOM    690 SCSC PHE X 329     155.330 156.390  67.080  0.00  0.00            
ATOM    691 SCSC PHE X 329     157.820 155.360  66.870  0.00  0.00            
ATOM    692 BCP4 ALA X 330     156.910 158.150  73.520  0.00  0.00            
ATOM    693 BCP5 VAL X 331     157.370 160.860  75.380  0.00  0.00            
ATOM    694 SCAC VAL X 331     155.510 160.170  77.140  0.00  0.00            
ATOM    695 BENd THR X 332     159.870 161.870  75.250  0.00  0.00            
ATOM    696 SEP1 THR X 332     162.400 162.320  75.640  0.00  0.00            
ATOM    697 BCP5 LEU X 333     159.380 165.010  72.250  0.00  0.00            
ATOM    698 SCAC LEU X 333     160.240 164.220  68.980  0.00  0.00            
ATOM    699 BTNd ARG X 334     157.030 166.310  72.760  0.00  0.00            
ATOM    700 STN0 ARG X 334     156.350 169.120  73.410  0.00  0.00            
ATOM    701 STQd ARG X 334     158.690 171.480  75.080  0.00  0.00            
ATOM    702 BTNd ASP X 335     153.930 164.310  74.520  0.00  0.00            
ATOM    703 STQa ASP X 335     154.440 165.480  77.290  0.00  0.00            
ATOM    704 BTN0 ALA X 336     151.750 166.230  73.290  0.00  0.00            
ATOM    705 BTNd GLN X 337     151.130 169.060  74.070  0.00  0.00            
ATOM    706 STP4 GLN X 337     149.500 168.400  77.380  0.00  0.00            
ATOM    707 BCP5 GLY X 338     151.150 170.870  73.710  0.00  0.00            
ATOM    708 BSP5 ASP X 339     152.370 173.740  72.000  0.00  0.00            
ATOM    709 SSQa ASP X 339     154.600 174.660  73.930  0.00  0.00            
ATOM    710 BSP5 ILE X 340     152.270 173.760  69.130  0.00  0.00            
ATOM    711 SSAC ILE X 340     150.340 176.060  68.330  0.00  0.00            
ATOM    712 BEN0 PRO X 341     154.220 171.550  67.980  0.00  0.00            
ATOM    713 SEAC PRO X 341     156.590 173.380  66.830  0.00  0.00            
ATOM    714 BHN0 ALA X 342     153.910 168.200  69.250  0.00  0.00            
ATOM    715 BHNd VAL X 343     155.610 166.600  67.110  0.00  0.00            
ATOM    716 SHAC VAL X 343     154.950 166.000  64.610  0.00  0.00            
ATOM    717 BHNd VAL X 344     155.510 163.470  69.080  0.00  0.00            
ATOM    718 SHAC VAL X 344     156.420 161.340  70.370  0.00  0.00            
ATOM    719 BHNd MET X 345     151.970 163.530  69.230  0.00  0.00            
ATOM    720 SHC5 MET X 345     151.980 160.650  72.160  0.00  0.00            
ATOM    721 BHN0 HIS X 346     151.160 163.250  65.310  0.00  0.00            
ATOM    722 SHSC HIS X 346     148.190 164.230  66.130  0.00  0.00            
ATOM    723 SHSP HIS X 346     145.510 164.480  66.300  0.00  0.00            
ATOM    724 SHSP HIS X 346     146.880 163.250  68.280  0.00  0.00            
ATOM    725 BHN0 TYR X 347     152.720 160.660  65.050  0.00  0.00            
ATOM    726 SHSC TYR X 347     156.100 160.800  65.310  0.00  0.00            
ATOM    727 SHSC TYR X 347     158.410 162.060  64.670  0.00  0.00            
ATOM    728 SHSP TYR X 347     158.450 159.900  66.300  0.00  0.00            
ATOM    729 BHN0 GLY X 348     150.810 158.630  67.360  0.00  0.00            
ATOM    730 BHN0 VAL X 349     148.190 158.630  65.680  0.00  0.00            
ATOM    731 SHAC VAL X 349     145.840 157.710  66.490  0.00  0.00            
ATOM    732 BHN0 PHE X 350     149.390 157.520  62.740  0.00  0.00            
ATOM    733 SHSC PHE X 350     151.020 158.390  60.170  0.00  0.00            
ATOM    734 SHSC PHE X 350     152.720 160.470  59.900  0.00  0.00            
ATOM    735 SHSC PHE X 350     152.250 158.820  57.810  0.00  0.00            
ATOM    736 BHN0 ILE X 351     150.640 154.340  64.220  0.00  0.00            
ATOM    737 SHAC ILE X 351     153.530 153.810  63.220  0.00  0.00            
ATOM    738 BHN0 GLN X 352     147.420 153.290  65.180  0.00  0.00            
ATOM    739 SHP4 GLN X 352     148.200 152.820  69.280  0.00  0.00            
ATOM    740 BHN0 ASN X 353     146.050 153.470  62.320  0.00  0.00            
ATOM    741 SHP5 ASN X 353     144.530 156.270  62.390  0.00  0.00            
ATOM    742 BHN0 VAL X 354     148.180 151.600  60.100  0.00  0.00            
ATOM    743 SHAC VAL X 354     150.270 152.900  59.130  0.00  0.00            
ATOM    744 BHN0 PHE X 355     147.970 149.240  61.440  0.00  0.00            
ATOM    745 SHSC PHE X 355     149.560 148.480  63.740  0.00  0.00            
ATOM    746 SHSC PHE X 355     148.870 148.500  66.350  0.00  0.00            
ATOM    747 SHSC PHE X 355     151.370 149.180  65.610  0.00  0.00            
ATOM    748 BHN0 ASP X 356     143.990 148.610  60.930  0.00  0.00            
ATOM    749 SHQa ASP X 356     142.550 146.380  62.980  0.00  0.00            
ATOM    750 BHN0 PHE X 357     144.200 148.860  58.150  0.00  0.00            
ATOM    751 SHSC PHE X 357     142.750 149.060  55.280  0.00  0.00            
ATOM    752 SHSC PHE X 357     140.410 148.990  53.930  0.00  0.00            
ATOM    753 SHSC PHE X 357     142.740 148.730  52.600  0.00  0.00            
ATOM    754 BHN0 LEU X 358     146.120 145.680  57.450  0.00  0.00            
ATOM    755 SHAC LEU X 358     146.630 145.730  54.650  0.00  0.00            
ATOM    756 BHN0 ILE X 359     143.750 143.820  59.140  0.00  0.00            
ATOM    757 SHAC ILE X 359     144.270 140.940  60.170  0.00  0.00            
ATOM    758 BHN0 VAL X 360     141.140 144.680  57.100  0.00  0.00            
ATOM    759 SHAC VAL X 360     139.680 146.360  58.540  0.00  0.00            
ATOM    760 BHC5 ALA X 361     142.340 143.770  54.350  0.00  0.00            
ATOM    761 BHN0 PHE X 362     142.970 140.260  55.100  0.00  0.00            
ATOM    762 SHSC PHE X 362     145.910 140.730  55.320  0.00  0.00            
ATOM    763 SHSC PHE X 362     148.330 141.200  54.220  0.00  0.00            
ATOM    764 SHSC PHE X 362     148.140 140.550  56.830  0.00  0.00            
ATOM    765 BHN0 ALA X 363     139.570 139.420  55.630  0.00  0.00            
ATOM    766 BHNa ILE X 364     138.270 140.690  53.280  0.00  0.00            
ATOM    767 SHAC ILE X 364     135.210 140.220  53.440  0.00  0.00            
ATOM    768 BHNa PHE X 365     140.090 139.170  50.500  0.00  0.00            
ATOM    769 SHSC PHE X 365     142.880 139.370  49.710  0.00  0.00            
ATOM    770 SHSC PHE X 365     144.390 137.320  48.810  0.00  0.00            
ATOM    771 SHSC PHE X 365     145.310 138.900  50.810  0.00  0.00            
ATOM    772 BHNa MET X 366     139.520 136.160  51.170  0.00  0.00            
ATOM    773 SHC5 MET X 366     141.850 134.970  53.170  0.00  0.00            
ATOM    774 BTN0 ALA X 367     137.350 135.600  48.780  0.00  0.00            
ATOM    775 BHNd ILE X 368     139.480 136.220  46.040  0.00  0.00            
ATOM    776 SHAC ILE X 368     142.280 134.870  46.020  0.00  0.00            
ATOM    777 BHNd LYS X 369     137.420 135.770  43.510  0.00  0.00            
ATOM    778 SHC3 LYS X 369     137.870 133.130  41.180  0.00  0.00            
ATOM    779 SHQd LYS X 369     136.080 132.220  39.110  0.00  0.00            
ATOM    780 BHNd LEU X 370     134.730 137.300  44.610  0.00  0.00            
ATOM    781 SHAC LEU X 370     132.700 135.000  45.930  0.00  0.00            
ATOM    782 BHNd ILE X 371     136.220 140.240  45.270  0.00  0.00            
ATOM    783 SHAC ILE X 371     135.990 140.530  48.340  0.00  0.00            
ATOM    784 BHNa ASN X 372     136.790 140.710  41.850  0.00  0.00            
ATOM    785 SHP5 ASN X 372     139.470 140.810  40.720  0.00  0.00            
ATOM    786 BHNa LYS X 373     133.870 140.600  40.910  0.00  0.00            
ATOM    787 SHC3 LYS X 373     133.660 137.700  39.690  0.00  0.00            
ATOM    788 SHQd LYS X 373     132.440 136.860  37.080  0.00  0.00            
ATOM    789 BHNa LEU X 374     132.640 143.300  42.460  0.00  0.00            
ATOM    790 SHAC LEU X 374     131.580 142.840  45.360  0.00  0.00            
ATOM    791 BHNa ASN X 375     135.160 146.080  41.130  0.00  0.00            
ATOM    792 SHP5 ASN X 375     137.600 145.220  39.430  0.00  0.00            
ATOM    793 BTNd ARG X 376     132.990 148.050  40.470  0.00  0.00            
ATOM    794 STN0 ARG X 376     129.800 148.070  41.450  0.00  0.00            
ATOM    795 STQd ARG X 376     128.490 150.380  39.510  0.00  0.00            
ATOM    796 BSP5 LYS X 377     133.680 150.720  39.330  0.00  0.00            
ATOM    797 SSC3 LYS X 377     132.180 152.910  41.540  0.00  0.00            
ATOM    798 SSQd LYS X 377     134.190 153.870  43.010  0.00  0.00            
ATOM    799 BSP5 LYS X 378     136.650 151.650  37.640  0.00  0.00            
ATOM    800 SSC3 LYS X 378     136.690 152.710  34.760  0.00  0.00            
ATOM    801 SSQd LYS X 378     134.850 152.880  32.940  0.00  0.00            
ATOM    802 BCP5 GLU X 379     138.090 150.410  39.700  0.00  0.00            
ATOM    803 SCQa GLU X 379     140.290 148.650  37.100  0.00  0.00            
ATOM    804 BSP5 GLU X 380     138.870 150.740  42.080  0.00  0.00            
ATOM    805 SSQa GLU X 380     136.100 149.710  44.630  0.00  0.00            
ATOM    806 BTN0 PRO X 381     139.240 153.480  44.000  0.00  0.00            
ATOM    807 STAC PRO X 381     139.030 155.420  41.890  0.00  0.00            
ATOM    808 BTN0 ALA X 382     138.800 154.810  46.990  0.00  0.00            
ATOM    809 BTN0 ALA X 383     136.130 155.660  48.270  0.00  0.00            
ATOM    810 BSP4 ALA X 384     134.170 156.540  49.240  0.00  0.00            
ATOM    811 BCNa PRO X 385     135.020 159.050  52.230  0.00  0.00            
ATOM    812 SCAC PRO X 385     134.090 156.950  54.340  0.00  0.00            
ATOM    813 BHN0 ALA X 386     134.670 161.840  52.580  0.00  0.00            
ATOM    814 BHN0 PRO X 387     138.360 162.670  52.200  0.00  0.00            
ATOM    815 SHAC PRO X 387     139.560 163.200  54.890  0.00  0.00            
ATOM    816 BHNd THR X 388     139.080 159.950  50.660  0.00  0.00            
ATOM    817 SHP1 THR X 388     140.300 157.660  50.550  0.00  0.00            
ATOM    818 BHNd LYS X 389     137.320 160.740  47.980  0.00  0.00            
ATOM    819 SHC3 LYS X 389     134.050 161.580  47.790  0.00  0.00            
ATOM    820 SHQd LYS X 389     133.730 164.310  47.730  0.00  0.00            
ATOM    821 BHN0 GLU X 390     139.210 163.490  47.030  0.00  0.00            
ATOM    822 SHQa GLU X 390     139.660 166.530  49.870  0.00  0.00            
ATOM    823 BHN0 GLU X 391     142.000 162.170  47.030  0.00  0.00            
ATOM    824 SHQa GLU X 391     143.070 162.550  50.640  0.00  0.00            
ATOM    825 BHN0 VAL X 392     141.210 159.520  44.900  0.00  0.00            
ATOM    826 SHAC VAL X 392     142.420 157.200  45.320  0.00  0.00            
ATOM    827 BHN0 LEU X 393     139.910 161.250  42.490  0.00  0.00            
ATOM    828 SHAC LEU X 393     138.860 160.110  40.190  0.00  0.00            
ATOM    829 BHN0 LEU X 394     142.840 163.210  41.950  0.00  0.00            
ATOM    830 SHAC LEU X 394     141.000 165.530  41.070  0.00  0.00            
ATOM    831 BHN0 THR X 395     145.080 160.740  41.390  0.00  0.00            
ATOM    832 SHP1 THR X 395     145.970 160.210  43.780  0.00  0.00            
ATOM    833 BHN0 GLU X 396     143.550 159.610  38.720  0.00  0.00            
ATOM    834 SHQa GLU X 396     145.740 156.520  38.700  0.00  0.00            
ATOM    835 BHN0 ILE X 397     143.940 162.690  36.970  0.00  0.00            
ATOM    836 SHAC ILE X 397     140.870 163.140  37.110  0.00  0.00            
ATOM    837 BHN0 ARG X 398     147.330 162.940  36.950  0.00  0.00            
ATOM    838 SHN0 ARG X 398     148.460 163.600  39.920  0.00  0.00            
ATOM    839 SHQd ARG X 398     149.070 164.150  43.070  0.00  0.00            
ATOM    840 BHN0 ASP X 399     147.990 160.240  35.090  0.00  0.00            
ATOM    841 SHQa ASP X 399     150.500 159.380  34.470  0.00  0.00            
ATOM    842 BHN0 LEU X 400     145.990 161.120  31.790  0.00  0.00            
ATOM    843 SHAC LEU X 400     143.090 162.110  31.870  0.00  0.00            
ATOM    844 BHN0 LEU X 401     147.810 164.160  31.200  0.00  0.00            
ATOM    845 SHAC LEU X 401     145.570 166.270  32.790  0.00  0.00            
ATOM    846 BHN0 LYS X 402     150.540 162.840  31.050  0.00  0.00            
ATOM    847 SHC3 LYS X 402     152.700 164.820  30.760  0.00  0.00            
ATOM    848 SHQd LYS X 402     154.440 166.510  32.120  0.00  0.00            
ATOM    849 BHNa GLU X 403     150.100 160.660  28.100  0.00  0.00            
ATOM    850 SHQa GLU X 403     148.640 157.540  29.970  0.00  0.00            
ATOM    851 BHNa GLN X 404     149.330 163.070  25.770  0.00  0.00            
ATOM    852 SHP4 GLN X 404     149.470 161.260  22.120  0.00  0.00            
ATOM    853 BHNa ASN X 405     152.070 164.630  25.950  0.00  0.00            
ATOM    854 SHP5 ASN X 405     153.710 167.250  24.340  0.00  0.00            
ATOM    855 BHNa ASN X 406     154.160 161.760  24.890  0.00  0.00            
ATOM    856 SHP5 ASN X 406     154.520 162.080  21.790  0.00  0.00            
ATOM    857 BCP5 ARG X 407     155.060 160.920  27.550  0.00  0.00            
ATOM    858 SCN0 ARG X 407     154.760 157.920  27.650  0.00  0.00            
ATOM    859 SCQd ARG X 407     153.210 156.410  28.590  0.00  0.00            
ATOM    860 BCQa SER X 408     156.770 161.350  30.830  0.00  0.00            
ATOM    861 SCP1 SER X 408     155.300 160.560  32.700  0.00  0.00            
ATOM    862 BCQd MET X 409     138.740 201.550  44.980  0.00  0.00            
ATOM    863 SCC5 MET X 409     139.600 199.810  47.630  0.00  0.00            
ATOM    864 BHNd SER X 410     135.820 199.680  43.750  0.00  0.00            
ATOM    865 SHP1 SER X 410     134.000 199.700  41.730  0.00  0.00            
ATOM    866 BHNd ILE X 411     134.680 198.030  46.890  0.00  0.00            
ATOM    867 SHAC ILE X 411     135.060 200.530  48.680  0.00  0.00            
ATOM    868 BHNd ILE X 412     131.490 197.370  45.510  0.00  0.00            
ATOM    869 SHAC ILE X 412     130.010 197.640  48.230  0.00  0.00            
ATOM    870 BHNd LYS X 413     132.330 195.560  43.010  0.00  0.00            
ATOM    871 SHC3 LYS X 413     131.910 194.670  39.910  0.00  0.00            
ATOM    872 SHQd LYS X 413     131.950 193.840  37.470  0.00  0.00            
ATOM    873 BHN0 GLU X 414     133.580 193.330  44.670  0.00  0.00            
ATOM    874 SHQa GLU X 414     137.480 194.630  43.960  0.00  0.00            
ATOM    875 BHN0 PHE X 415     130.430 192.570  46.440  0.00  0.00            
ATOM    876 SHSC PHE X 415     130.860 192.440  49.340  0.00  0.00            
ATOM    877 SHSC PHE X 415     129.730 190.670  51.030  0.00  0.00            
ATOM    878 SHSC PHE X 415     132.220 191.600  51.520  0.00  0.00            
ATOM    879 BHN0 ARG X 416     128.640 192.190  43.070  0.00  0.00            
ATOM    880 SHN0 ARG X 416     127.740 194.960  41.710  0.00  0.00            
ATOM    881 SHQd ARG X 416     126.210 195.550  38.730  0.00  0.00            
ATOM    882 BHNa GLU X 417     130.030 190.330  42.110  0.00  0.00            
ATOM    883 SHQa GLU X 417     128.480 190.690  38.430  0.00  0.00            
ATOM    884 BHNa PHE X 418     129.630 187.870  44.680  0.00  0.00            
ATOM    885 SHSC PHE X 418     132.580 188.050  46.240  0.00  0.00            
ATOM    886 SHSC PHE X 418     134.910 189.050  47.170  0.00  0.00            
ATOM    887 SHSC PHE X 418     133.390 187.490  48.760  0.00  0.00            
ATOM    888 BHN0 ALA X 419     126.290 187.480  44.490  0.00  0.00            
ATOM    889 BHNa MET X 420     125.780 186.440  41.190  0.00  0.00            
ATOM    890 SHC5 MET X 420     122.360 185.120  42.020  0.00  0.00            
ATOM    891 BSP5 ARG X 421     128.560 184.730  40.570  0.00  0.00            
ATOM    892 SSN0 ARG X 421     130.280 186.130  37.750  0.00  0.00            
ATOM    893 SSQd ARG X 421     130.290 185.980  34.340  0.00  0.00            
ATOM    894 BSP5 GLY X 422     130.620 183.590  41.690  0.00  0.00            
ATOM    895 BSP5 ASN X 423     131.190 183.060  44.720  0.00  0.00            
ATOM    896 SSP5 ASN X 423     134.350 181.230  44.830  0.00  0.00            
ATOM    897 BHNd VAL X 424     131.640 181.980  49.320  0.00  0.00            
ATOM    898 SHAC VAL X 424     132.980 179.700  49.360  0.00  0.00            
ATOM    899 BHNd VAL X 425     128.640 182.950  50.080  0.00  0.00            
ATOM    900 SHAC VAL X 425     127.850 185.290  49.140  0.00  0.00            
ATOM    901 BHNd ASP X 426     126.930 180.530  47.510  0.00  0.00            
ATOM    902 SHQa ASP X 426     125.310 182.290  45.590  0.00  0.00            
ATOM    903 BHNd LEU X 427     128.490 177.690  48.890  0.00  0.00            
ATOM    904 SHAC LEU X 427     128.180 175.970  46.350  0.00  0.00            
ATOM    905 BHC5 ALA X 428     127.120 178.120  51.820  0.00  0.00            
ATOM    906 BHN0 VAL X 429     123.340 177.890  50.750  0.00  0.00            
ATOM    907 SHAC VAL X 429     121.910 178.630  52.860  0.00  0.00            
ATOM    908 BHN0 GLY X 430     123.350 175.380  49.680  0.00  0.00            
ATOM    909 BHN0 VAL X 431     124.500 173.430  52.630  0.00  0.00            
ATOM    910 SHAC VAL X 431     127.120 173.360  52.240  0.00  0.00            
ATOM    911 BHN0 ILE X 432     121.960 174.240  54.490  0.00  0.00            
ATOM    912 SHAC ILE X 432     120.320 172.860  56.730  0.00  0.00            
ATOM    913 BHN0 ILE X 433     119.110 173.250  52.120  0.00  0.00            
ATOM    914 SHAC ILE X 433     118.260 175.790  50.570  0.00  0.00            
ATOM    915 BHN0 GLY X 434     120.640 169.870  51.280  0.00  0.00            
ATOM    916 BHC5 ALA X 435     120.680 168.480  54.420  0.00  0.00            
ATOM    917 BHC5 ALA X 436     117.970 168.620  55.240  0.00  0.00            
ATOM    918 BHN0 PHE X 437     116.660 166.640  52.540  0.00  0.00            
ATOM    919 SHSC PHE X 437     115.600 168.410  50.540  0.00  0.00            
ATOM    920 SHSC PHE X 437     115.140 170.990  49.880  0.00  0.00            
ATOM    921 SHSC PHE X 437     115.970 169.230  47.990  0.00  0.00            
ATOM    922 BHN0 GLY X 438     118.390 163.640  53.530  0.00  0.00            
ATOM    923 BHN0 LYS X 439     117.470 163.350  56.050  0.00  0.00            
ATOM    924 SHC3 LYS X 439     118.990 161.730  58.890  0.00  0.00            
ATOM    925 SHQd LYS X 439     119.570 162.590  61.120  0.00  0.00            
ATOM    926 BHN0 ILE X 440     113.910 162.770  55.360  0.00  0.00            
ATOM    927 SHAC ILE X 440     113.260 165.800  55.490  0.00  0.00            
ATOM    928 BHN0 VAL X 441     114.110 160.610  53.410  0.00  0.00            
ATOM    929 SHAC VAL X 441     112.410 159.360  51.800  0.00  0.00            
ATOM    930 BHN0 SER X 442     115.550 157.940  55.800  0.00  0.00            
ATOM    931 SHP1 SER X 442     117.900 157.730  55.360  0.00  0.00            
ATOM    932 BHN0 SER X 443     113.210 158.440  58.130  0.00  0.00            
ATOM    933 SHP1 SER X 443     114.130 160.100  59.860  0.00  0.00            
ATOM    934 BHN0 LEU X 444     110.890 157.600  56.630  0.00  0.00            
ATOM    935 SHAC LEU X 444     107.630 156.680  56.800  0.00  0.00            
ATOM    936 BHNa VAL X 445     111.880 154.310  55.670  0.00  0.00            
ATOM    937 SHAC VAL X 445     111.200 154.450  53.110  0.00  0.00            
ATOM    938 BHN0 ALA X 446     112.590 153.130  58.740  0.00  0.00            
ATOM    939 BHNa ASP X 447     109.810 153.150  60.140  0.00  0.00            
ATOM    940 SHQa ASP X 447     110.110 156.360  61.690  0.00  0.00            
ATOM    941 BHNa ILE X 448     108.290 151.130  58.010  0.00  0.00            
ATOM    942 SHAC ILE X 448     107.690 152.000  55.090  0.00  0.00            
ATOM    943 BTNd ILE X 449     104.420 151.330  59.380  0.00  0.00            
ATOM    944 STAC ILE X 449     103.910 154.330  58.780  0.00  0.00            
ATOM    945 BHNd MET X 450     102.790 149.320  57.790  0.00  0.00            
ATOM    946 SHC5 MET X 450     100.670 151.900  56.170  0.00  0.00            
ATOM    947 BHN0 PRO X 451     101.760 147.060  60.490  0.00  0.00            
ATOM    948 SHAC PRO X 451      98.940 146.720  61.560  0.00  0.00            
ATOM    949 BHN0 PRO X 452     103.280 144.850  59.550  0.00  0.00            
ATOM    950 SHAC PRO X 452     103.000 142.110  60.130  0.00  0.00            
ATOM    951 BHNd LEU X 453     106.680 145.990  58.920  0.00  0.00            
ATOM    952 SHAC LEU X 453     106.800 146.860  55.480  0.00  0.00            
ATOM    953 BHN0 GLY X 454     107.220 146.820  61.440  0.00  0.00            
ATOM    954 BHNa LEU X 455     106.660 143.910  63.380  0.00  0.00            
ATOM    955 SHAC LEU X 455     103.740 145.070  64.500  0.00  0.00            
ATOM    956 BHNa LEU X 456     108.750 142.230  62.140  0.00  0.00            
ATOM    957 SHAC LEU X 456     107.880 139.630  60.490  0.00  0.00            
ATOM    958 BHNa ILE X 457     111.210 144.300  62.700  0.00  0.00            
ATOM    959 SHAC ILE X 457     113.480 142.210  62.410  0.00  0.00            
ATOM    960 BHNa GLY X 458     111.060 144.860  66.170  0.00  0.00            
ATOM    961 BTNd GLY X 459     109.290 147.540  66.190  0.00  0.00            
ATOM    962 BHNd ILE X 460     111.900 149.400  63.080  0.00  0.00            
ATOM    963 SHAC ILE X 460     111.760 148.430  60.140  0.00  0.00            
ATOM    964 BHNd ASP X 461     114.510 149.410  64.990  0.00  0.00            
ATOM    965 SHQa ASP X 461     113.560 149.970  67.590  0.00  0.00            
ATOM    966 BHNd PHE X 462     116.390 151.300  62.720  0.00  0.00            
ATOM    967 SHSC PHE X 462     118.630 150.050  61.170  0.00  0.00            
ATOM    968 SHSC PHE X 462     120.480 149.990  59.210  0.00  0.00            
ATOM    969 SHSC PHE X 462     120.820 148.500  61.430  0.00  0.00            
ATOM    970 BHNd LYS X 463     114.460 154.510  62.840  0.00  0.00            
ATOM    971 SHC3 LYS X 463     112.650 154.080  65.540  0.00  0.00            
ATOM    972 SHQd LYS X 463     110.920 154.780  67.030  0.00  0.00            
ATOM    973 BCP5 GLN X 464     116.190 155.890  61.850  0.00  0.00            
ATOM    974 SCP4 GLN X 464     117.770 158.390  64.190  0.00  0.00            
ATOM    975 BSP5 PHE X 465     118.330 155.320  59.540  0.00  0.00            
ATOM    976 SSSC PHE X 465     117.180 152.560  57.590  0.00  0.00            
ATOM    977 SSSC PHE X 465     116.700 149.950  57.090  0.00  0.00            
ATOM    978 SSSC PHE X 465     116.400 151.780  55.120  0.00  0.00            
ATOM    979 BSP4 ALA X 466     120.430 155.650  59.340  0.00  0.00            
ATOM    980 BCP5 VAL X 467     124.240 153.920  60.360  0.00  0.00            
ATOM    981 SCAC VAL X 467     125.600 153.950  58.080  0.00  0.00            
ATOM    982 BSP5 THR X 468     123.460 152.700  62.690  0.00  0.00            
ATOM    983 SSP1 THR X 468     121.160 153.220  63.760  0.00  0.00            
ATOM    984 BCP5 LEU X 469     125.350 149.680  63.920  0.00  0.00            
ATOM    985 SCAC LEU X 469     126.220 149.300  60.870  0.00  0.00            
ATOM    986 BCP5 ARG X 470     124.820 148.280  66.330  0.00  0.00            
ATOM    987 SCN0 ARG X 470     121.640 149.150  66.860  0.00  0.00            
ATOM    988 SCQd ARG X 470     119.280 148.600  66.370  0.00  0.00            
ATOM    989 BCP5 ASP X 471     126.930 145.970  67.870  0.00  0.00            
ATOM    990 SCQa ASP X 471     125.180 143.960  70.120  0.00  0.00            
ATOM    991 BSP4 ALA X 472     128.670 146.050  67.440  0.00  0.00            
ATOM    992 BSP5 GLN X 473     131.090 147.000  70.840  0.00  0.00            
ATOM    993 SSP4 GLN X 473     128.180 149.740  71.160  0.00  0.00            
ATOM    994 BSP5 GLY X 474     132.190 145.910  71.130  0.00  0.00            
ATOM    995 BCP5 ASP X 475     135.610 144.370  68.580  0.00  0.00            
ATOM    996 SCQa ASP X 475     136.550 147.150  69.100  0.00  0.00            
ATOM    997 BCP5 ILE X 476     136.420 140.650  68.010  0.00  0.00            
ATOM    998 SCAC ILE X 476     137.280 141.720  65.230  0.00  0.00            
ATOM    999 BCNa PRO X 477     135.140 137.280  69.120  0.00  0.00            
ATOM   1000 SCAC PRO X 477     132.530 138.200  70.230  0.00  0.00            
ATOM   1001 BCP4 ALA X 478     135.180 134.600  68.580  0.00  0.00            
ATOM   1002 BHNd VAL X 479     134.770 132.620  65.480  0.00  0.00            
ATOM   1003 SHAC VAL X 479     136.700 130.870  64.990  0.00  0.00            
ATOM   1004 BHNd VAL X 480     131.300 131.980  65.750  0.00  0.00            
ATOM   1005 SHAC VAL X 480     130.640 130.550  63.620  0.00  0.00            
ATOM   1006 BHNd MET X 481     130.570 134.630  67.370  0.00  0.00            
ATOM   1007 SHC5 MET X 481     130.070 133.320  71.110  0.00  0.00            
ATOM   1008 BHNd HIS X 482     131.370 136.950  65.030  0.00  0.00            
ATOM   1009 SHSC HIS X 482     131.560 140.070  65.870  0.00  0.00            
ATOM   1010 SHSP HIS X 482     131.400 142.210  67.500  0.00  0.00            
ATOM   1011 SHSP HIS X 482     131.990 142.550  64.890  0.00  0.00            
ATOM   1012 BHN0 TYR X 483     129.220 135.320  62.620  0.00  0.00            
ATOM   1013 SHSC TYR X 483     131.170 134.400  60.470  0.00  0.00            
ATOM   1014 SHSC TYR X 483     132.170 132.580  58.750  0.00  0.00            
ATOM   1015 SHSP TYR X 483     133.830 133.990  60.340  0.00  0.00            
ATOM   1016 BHN0 GLY X 484     126.100 135.870  64.770  0.00  0.00            
ATOM   1017 BHN0 VAL X 485     126.050 139.260  64.650  0.00  0.00            
ATOM   1018 SHAC VAL X 485     125.210 141.490  65.810  0.00  0.00            
ATOM   1019 BHN0 PHE X 486     126.000 139.260  61.630  0.00  0.00            
ATOM   1020 SHSC PHE X 486     125.850 140.750  59.270  0.00  0.00            
ATOM   1021 SHSC PHE X 486     125.500 142.930  57.710  0.00  0.00            
ATOM   1022 SHSC PHE X 486     126.200 140.570  56.600  0.00  0.00            
ATOM   1023 BHN0 ILE X 487     122.640 137.560  61.380  0.00  0.00            
ATOM   1024 SHAC ILE X 487     122.010 136.740  58.460  0.00  0.00            
ATOM   1025 BHN0 GLN X 488     120.880 139.860  63.190  0.00  0.00            
ATOM   1026 SHP4 GLN X 488     117.400 140.370  64.720  0.00  0.00            
ATOM   1027 BHN0 ASN X 489     121.490 142.610  61.160  0.00  0.00            
ATOM   1028 SHP5 ASN X 489     123.110 144.620  62.960  0.00  0.00            
ATOM   1029 BHN0 VAL X 490     120.030 141.330  58.460  0.00  0.00            
ATOM   1030 SHAC VAL X 490     120.550 141.420  55.860  0.00  0.00            
ATOM   1031 BHN0 PHE X 491     117.020 141.370  59.230  0.00  0.00            
ATOM   1032 SHSC PHE X 491     116.260 138.460  59.830  0.00  0.00            
ATOM   1033 SHSC PHE X 491     116.910 136.630  57.960  0.00  0.00            
ATOM   1034 SHSC PHE X 491     117.550 136.200  60.540  0.00  0.00            
ATOM   1035 BHN0 ASP X 492     116.510 144.540  59.860  0.00  0.00            
ATOM   1036 SHQa ASP X 492     116.790 145.450  63.080  0.00  0.00            
ATOM   1037 BHN0 PHE X 493     117.220 145.210  56.020  0.00  0.00            
ATOM   1038 SHSC PHE X 493     119.850 146.140  56.580  0.00  0.00            
ATOM   1039 SHSC PHE X 493     122.260 146.210  57.780  0.00  0.00            
ATOM   1040 SHSC PHE X 493     122.100 146.150  55.080  0.00  0.00            
ATOM   1041 BHN0 LEU X 494     114.910 143.080  54.610  0.00  0.00            
ATOM   1042 SHAC LEU X 494     115.480 139.940  54.860  0.00  0.00            
ATOM   1043 BHN0 ILE X 495     111.970 144.810  55.780  0.00  0.00            
ATOM   1044 SHAC ILE X 495     111.960 142.790  58.130  0.00  0.00            
ATOM   1045 BHN0 VAL X 496     112.880 147.550  54.110  0.00  0.00            
ATOM   1046 SHAC VAL X 496     111.680 149.790  54.860  0.00  0.00            
ATOM   1047 BHC5 ALA X 497     113.100 146.160  51.320  0.00  0.00            
ATOM   1048 BHN0 PHE X 498     110.100 145.270  51.080  0.00  0.00            
ATOM   1049 SHSC PHE X 498     110.190 142.270  50.520  0.00  0.00            
ATOM   1050 SHSC PHE X 498     109.650 139.630  50.270  0.00  0.00            
ATOM   1051 SHSC PHE X 498     112.090 140.440  51.110  0.00  0.00            
ATOM   1052 BHC5 ALA X 499     108.630 148.780  51.440  0.00  0.00            
ATOM   1053 BHN0 ILE X 500     110.710 150.470  48.800  0.00  0.00            
ATOM   1054 SHAC ILE X 500     113.500 150.840  50.090  0.00  0.00            
ATOM   1055 BHN0 PHE X 501     110.180 148.510  46.350  0.00  0.00            
ATOM   1056 SHSC PHE X 501     111.000 145.800  46.170  0.00  0.00            
ATOM   1057 SHSC PHE X 501     109.660 143.450  46.260  0.00  0.00            
ATOM   1058 SHSC PHE X 501     112.290 143.530  46.880  0.00  0.00            
ATOM   1059 BHN0 MET X 502     107.200 149.230  45.920  0.00  0.00            
ATOM   1060 SHC5 MET X 502     105.270 145.840  47.510  0.00  0.00            
ATOM   1061 BHN0 ALA X 503     108.070 152.900  45.550  0.00  0.00            
ATOM   1062 BHNa ILE X 504     110.000 152.600  42.860  0.00  0.00            
ATOM   1063 SHAC ILE X 504     112.840 153.100  44.020  0.00  0.00            
ATOM   1064 BHNa LYS X 505     107.130 151.500  40.700  0.00  0.00            
ATOM   1065 SHC3 LYS X 505     108.610 148.480  40.700  0.00  0.00            
ATOM   1066 SHQd LYS X 505     110.190 146.400  41.460  0.00  0.00            
ATOM   1067 BHNa LEU X 506     105.170 154.680  41.100  0.00  0.00            
ATOM   1068 SHAC LEU X 506     102.210 155.680  42.130  0.00  0.00            
ATOM   1069 BTNd ILE X 507     107.770 157.130  40.890  0.00  0.00            
ATOM   1070 STAC ILE X 507     109.080 157.660  43.650  0.00  0.00            
ATOM   1071 BHNd ASN X 508     110.320 155.500  38.970  0.00  0.00            
ATOM   1072 SHP5 ASN X 508     109.170 156.230  35.780  0.00  0.00            
ATOM   1073 BHNd LYS X 509     112.640 156.610  40.490  0.00  0.00            
ATOM   1074 SHC3 LYS X 509     113.270 159.740  41.020  0.00  0.00            
ATOM   1075 SHQd LYS X 509     115.920 161.000  40.800  0.00  0.00            
ATOM   1076 BHNd LEU X 510     115.010 154.110  38.800  0.00  0.00            
ATOM   1077 SHAC LEU X 510     113.290 151.320  39.480  0.00  0.00            
ATOM   1078 BHNd ASN X 511     114.330 154.990  35.720  0.00  0.00            
ATOM   1079 SHP5 ASN X 511     116.400 153.430  33.860  0.00  0.00            
ATOM   1080 BHNa ARG X 512     115.330 158.530  36.230  0.00  0.00            
ATOM   1081 SHN0 ARG X 512     113.040 160.600  36.330  0.00  0.00            
ATOM   1082 SHQd ARG X 512     109.580 160.960  37.200  0.00  0.00            
ATOM   1083 BHNa LYS X 513     118.550 158.120  37.300  0.00  0.00            
ATOM   1084 SHC3 LYS X 513     119.450 155.760  39.110  0.00  0.00            
ATOM   1085 SHQd LYS X 513     121.490 155.240  40.470  0.00  0.00            
ATOM   1086 BTNd LYS X 514     119.740 157.190  33.910  0.00  0.00            
ATOM   1087 STC3 LYS X 514     119.640 157.890  30.870  0.00  0.00            
ATOM   1088 STQd LYS X 514     120.580 157.220  28.100  0.00  0.00            
ATOM   1089 BTNd GLU X 515     121.890 155.720  34.580  0.00  0.00            
ATOM   1090 STQa GLU X 515     120.670 152.600  35.960  0.00  0.00            
ATOM   1091 BCP5 GLU X 516     123.860 157.760  36.990  0.00  0.00            
ATOM   1092 SCQa GLU X 516     126.070 155.030  38.110  0.00  0.00            
ATOM   1093 BCNa PRO X 517     123.270 160.650  38.870  0.00  0.00            
ATOM   1094 SCAC PRO X 517     126.370 161.530  39.290  0.00  0.00            
ATOM   1095 BCP4 ALA X 518     121.430 160.640  41.080  0.00  0.00            
ATOM   1096 BCP4 ALA X 519     120.480 160.450  44.020  0.00  0.00            
ATOM   1097 BSP4 ALA X 520     122.370 159.460  46.290  0.00  0.00            
ATOM   1098 BSNa PRO X 521     124.530 159.790  47.620  0.00  0.00            
ATOM   1099 SSAC PRO X 521     124.800 158.200  50.220  0.00  0.00            
ATOM   1100 BHN0 ALA X 522     126.740 162.910  49.060  0.00  0.00            
ATOM   1101 BHN0 PRO X 523     129.440 161.010  49.340  0.00  0.00            
ATOM   1102 SHAC PRO X 523     129.490 160.520  52.540  0.00  0.00            
ATOM   1103 BHNd THR X 524     128.930 158.630  46.620  0.00  0.00            
ATOM   1104 SHP1 THR X 524     130.100 156.320  46.400  0.00  0.00            
ATOM   1105 BHNd LYS X 525     127.860 161.030  44.000  0.00  0.00            
ATOM   1106 SHC3 LYS X 525     125.360 162.880  43.820  0.00  0.00            
ATOM   1107 SHQd LYS X 525     124.170 164.570  45.210  0.00  0.00            
ATOM   1108 BHN0 GLU X 526     130.210 162.570  43.990  0.00  0.00            
ATOM   1109 SHQa GLU X 526     129.170 166.060  46.010  0.00  0.00            
ATOM   1110 BHN0 GLU X 527     132.540 159.920  43.030  0.00  0.00            
ATOM   1111 SHQa GLU X 527     135.930 158.330  44.010  0.00  0.00            
ATOM   1112 BHN0 VAL X 528     131.130 158.820  40.210  0.00  0.00            
ATOM   1113 SHAC VAL X 528     129.540 156.860  41.030  0.00  0.00            
ATOM   1114 BHN0 LEU X 529     131.560 161.780  37.910  0.00  0.00            
ATOM   1115 SHAC LEU X 529     130.850 164.800  37.730  0.00  0.00            
ATOM   1116 BHN0 LEU X 530     134.780 161.690  38.070  0.00  0.00            
ATOM   1117 SHAC LEU X 530     136.190 164.820  37.910  0.00  0.00            
ATOM   1118 BHN0 THR X 531     135.220 157.880  36.830  0.00  0.00            
ATOM   1119 SHP1 THR X 531     135.540 156.350  38.910  0.00  0.00            
ATOM   1120 BHN0 GLU X 532     133.700 158.200  34.430  0.00  0.00            
ATOM   1121 SHQa GLU X 532     131.700 156.050  31.540  0.00  0.00            
ATOM   1122 BHN0 ILE X 533     135.830 160.950  33.300  0.00  0.00            
ATOM   1123 SHAC ILE X 533     134.020 163.370  33.950  0.00  0.00            
ATOM   1124 BHN0 ARG X 534     138.660 159.270  33.270  0.00  0.00            
ATOM   1125 SHN0 ARG X 534     140.210 158.360  35.290  0.00  0.00            
ATOM   1126 SHQd ARG X 534     139.940 155.270  36.630  0.00  0.00            
ATOM   1127 BHN0 ASP X 535     137.580 156.580  30.980  0.00  0.00            
ATOM   1128 SHQa ASP X 535     139.680 154.440  30.640  0.00  0.00            
ATOM   1129 BHN0 LEU X 536     136.770 158.560  28.100  0.00  0.00            
ATOM   1130 SHAC LEU X 536     133.870 159.820  28.760  0.00  0.00            
ATOM   1131 BHN0 LEU X 537     139.890 160.240  28.010  0.00  0.00            
ATOM   1132 SHAC LEU X 537     138.240 162.910  29.330  0.00  0.00            
ATOM   1133 BHN0 LYS X 538     141.670 157.870  27.540  0.00  0.00            
ATOM   1134 SHC3 LYS X 538     143.730 157.310  29.910  0.00  0.00            
ATOM   1135 SHQd LYS X 538     144.250 156.890  32.590  0.00  0.00            
ATOM   1136 BHNa GLU X 539     140.710 157.250  24.220  0.00  0.00            
ATOM   1137 SHQa GLU X 539     138.020 154.630  24.610  0.00  0.00            
ATOM   1138 BHNa GLN X 540     141.650 160.640  22.660  0.00  0.00            
ATOM   1139 SHP4 GLN X 540     140.570 160.680  19.100  0.00  0.00            
ATOM   1140 BHNa ASN X 541     145.120 160.720  24.010  0.00  0.00            
ATOM   1141 SHP5 ASN X 541     145.480 160.110  27.040  0.00  0.00            
ATOM   1142 BHNa ASN X 542     146.210 157.870  22.460  0.00  0.00            
ATOM   1143 SHP5 ASN X 542     144.630 156.490  20.190  0.00  0.00            
ATOM   1144 BCP5 ARG X 543     147.860 156.490  24.790  0.00  0.00            
ATOM   1145 SCN0 ARG X 543     145.200 154.120  25.150  0.00  0.00            
ATOM   1146 SCQd ARG X 543     142.720 152.340  25.080  0.00  0.00            
ATOM   1147 BCQa SER X 544     150.750 156.870  24.640  0.00  0.00            
ATOM   1148 SCP1 SER X 544     152.500 157.370  22.930  0.00  0.00            
ATOM   1149 BCQd MET X 545     162.630 172.030  45.060  0.00  0.00            
ATOM   1150 SCC5 MET X 545     163.870 169.330  47.850  0.00  0.00            
ATOM   1151 BHNd SER X 546     165.120 174.490  45.790  0.00  0.00            
ATOM   1152 SHP1 SER X 546     167.780 174.060  46.260  0.00  0.00            
ATOM   1153 BHNd ILE X 547     163.730 175.190  49.020  0.00  0.00            
ATOM   1154 SHAC ILE X 547     165.160 174.070  51.530  0.00  0.00            
ATOM   1155 BHNd ILE X 548     163.890 178.380  48.550  0.00  0.00            
ATOM   1156 SHAC ILE X 548     166.400 178.820  50.320  0.00  0.00            
ATOM   1157 BHNd LYS X 549     162.230 178.800  45.810  0.00  0.00            
ATOM   1158 SHC3 LYS X 549     164.750 179.360  43.970  0.00  0.00            
ATOM   1159 SHQd LYS X 549     165.810 178.680  41.460  0.00  0.00            
ATOM   1160 BHN0 GLU X 550     158.760 177.800  46.940  0.00  0.00            
ATOM   1161 SHQa GLU X 550     157.240 178.750  43.550  0.00  0.00            
ATOM   1162 BHN0 PHE X 551     158.600 180.050  49.450  0.00  0.00            
ATOM   1163 SHSC PHE X 551     160.060 179.550  51.700  0.00  0.00            
ATOM   1164 SHSC PHE X 551     161.360 179.670  54.060  0.00  0.00            
ATOM   1165 SHSC PHE X 551     161.360 177.380  52.640  0.00  0.00            
ATOM   1166 BHN0 ARG X 552     158.600 182.930  47.810  0.00  0.00            
ATOM   1167 SHN0 ARG X 552     160.740 183.730  45.140  0.00  0.00            
ATOM   1168 SHQd ARG X 552     161.040 181.930  42.350  0.00  0.00            
ATOM   1169 BHNa GLU X 553     155.810 182.510  46.070  0.00  0.00            
ATOM   1170 SHQa GLU X 553     156.390 185.440  43.660  0.00  0.00            
ATOM   1171 BHNa PHE X 554     153.870 181.940  48.930  0.00  0.00            
ATOM   1172 SHSC PHE X 554     151.180 180.760  48.790  0.00  0.00            
ATOM   1173 SHSC PHE X 554     149.200 179.410  50.040  0.00  0.00            
ATOM   1174 SHSC PHE X 554     148.970 180.010  47.420  0.00  0.00            
ATOM   1175 BHN0 ALA X 555     154.220 184.790  50.400  0.00  0.00            
ATOM   1176 BHNa MET X 556     152.870 186.900  47.210  0.00  0.00            
ATOM   1177 SHC5 MET X 556     155.460 189.640  46.960  0.00  0.00            
ATOM   1178 BTNd ARG X 557     151.100 185.180  46.060  0.00  0.00            
ATOM   1179 STN0 ARG X 557     151.750 183.850  43.270  0.00  0.00            
ATOM   1180 STQd ARG X 557     153.680 181.820  41.740  0.00  0.00            
ATOM   1181 BTNd GLY X 558     148.190 186.310  46.230  0.00  0.00            
ATOM   1182 BCP5 ASN X 559     146.490 186.580  47.360  0.00  0.00            
ATOM   1183 SCP5 ASN X 559     143.230 185.710  45.910  0.00  0.00            
ATOM   1184 BHNd VAL X 560     147.390 186.060  51.200  0.00  0.00            
ATOM   1185 SHAC VAL X 560     149.800 184.960  51.150  0.00  0.00            
ATOM   1186 BHNd VAL X 561     144.860 188.670  52.690  0.00  0.00            
ATOM   1187 SHAC VAL X 561     144.380 188.330  55.280  0.00  0.00            
ATOM   1188 BHNd ASP X 562     142.710 188.070  50.450  0.00  0.00            
ATOM   1189 SHQa ASP X 562     142.440 190.530  48.440  0.00  0.00            
ATOM   1190 BHNd LEU X 563     142.300 184.510  51.160  0.00  0.00            
ATOM   1191 SHAC LEU X 563     144.540 182.390  49.760  0.00  0.00            
ATOM   1192 BHC5 ALA X 564     140.880 184.970  54.400  0.00  0.00            
ATOM   1193 BHN0 VAL X 565     137.750 186.740  53.440  0.00  0.00            
ATOM   1194 SHAC VAL X 565     136.550 188.870  52.420  0.00  0.00            
ATOM   1195 BHN0 GLY X 566     136.440 183.760  51.380  0.00  0.00            
ATOM   1196 BHN0 VAL X 567     136.430 182.020  54.180  0.00  0.00            
ATOM   1197 SHAC VAL X 567     135.750 179.510  53.640  0.00  0.00            
ATOM   1198 BHN0 ILE X 568     134.610 183.940  55.910  0.00  0.00            
ATOM   1199 SHAC ILE X 568     136.920 184.780  57.800  0.00  0.00            
ATOM   1200 BHN0 ILE X 569     131.720 184.320  53.800  0.00  0.00            
ATOM   1201 SHAC ILE X 569     130.260 187.050  54.000  0.00  0.00            
ATOM   1202 BHN0 GLY X 570     130.660 181.170  54.060  0.00  0.00            
ATOM   1203 BHC5 ALA X 571     129.800 181.490  57.370  0.00  0.00            
ATOM   1204 BHC5 ALA X 572     127.380 184.040  56.920  0.00  0.00            
ATOM   1205 BHN0 PHE X 573     125.200 182.520  54.940  0.00  0.00            
ATOM   1206 SHSC PHE X 573     124.040 183.180  52.230  0.00  0.00            
ATOM   1207 SHSC PHE X 573     122.590 183.020  49.960  0.00  0.00            
ATOM   1208 SHSC PHE X 573     123.330 185.430  50.930  0.00  0.00            
ATOM   1209 BHN0 GLY X 574     124.560 179.690  56.830  0.00  0.00            
ATOM   1210 BHN0 LYS X 575     123.430 181.300  59.290  0.00  0.00            
ATOM   1211 SHC3 LYS X 575     126.160 182.080  61.140  0.00  0.00            
ATOM   1212 SHQd LYS X 575     127.530 183.920  62.450  0.00  0.00            
ATOM   1213 BHN0 ILE X 576     121.130 182.470  58.300  0.00  0.00            
ATOM   1214 SHAC ILE X 576     120.450 183.350  55.400  0.00  0.00            
ATOM   1215 BHN0 VAL X 577     119.370 178.750  57.280  0.00  0.00            
ATOM   1216 SHAC VAL X 577     117.930 176.950  55.980  0.00  0.00            
ATOM   1217 BHN0 SER X 578     119.820 177.690  60.720  0.00  0.00            
ATOM   1218 SHP1 SER X 578     121.840 176.360  60.460  0.00  0.00            
ATOM   1219 BHN0 SER X 579     117.720 179.950  62.160  0.00  0.00            
ATOM   1220 SHP1 SER X 579     118.650 180.800  64.120  0.00  0.00            
ATOM   1221 BHNa LEU X 580     114.960 178.880  60.360  0.00  0.00            
ATOM   1222 SHAC LEU X 580     113.250 181.740  61.680  0.00  0.00            
ATOM   1223 BHNa VAL X 581     115.290 175.460  61.510  0.00  0.00            
ATOM   1224 SHAC VAL X 581     115.470 173.160  60.210  0.00  0.00            
ATOM   1225 BHN0 ALA X 582     115.270 175.930  64.420  0.00  0.00            
ATOM   1226 BHNa ASP X 583     111.010 178.090  64.100  0.00  0.00            
ATOM   1227 SHQa ASP X 583     109.890 176.440  66.770  0.00  0.00            
ATOM   1228 BTNd ILE X 584     110.150 176.640  61.250  0.00  0.00            
ATOM   1229 STAC ILE X 584     111.040 173.680  61.480  0.00  0.00            
ATOM   1230 BTNd ILE X 585     109.920 179.150  59.320  0.00  0.00            
ATOM   1231 STAC ILE X 585     111.190 178.550  56.550  0.00  0.00            
ATOM   1232 BHNd MET X 586     106.590 179.060  57.400  0.00  0.00            
ATOM   1233 SHC5 MET X 586     106.210 178.110  53.400  0.00  0.00            
ATOM   1234 BHN0 PRO X 587     106.500 181.950  56.740  0.00  0.00            
ATOM   1235 SHAC PRO X 587     108.110 182.280  54.450  0.00  0.00            
ATOM   1236 BHN0 PRO X 588     102.490 181.700  55.490  0.00  0.00            
ATOM   1237 SHAC PRO X 588     102.970 181.890  52.540  0.00  0.00            
ATOM   1238 BHNd LEU X 589     101.620 179.550  58.650  0.00  0.00            
ATOM   1239 SHAC LEU X 589      99.120 177.600  58.250  0.00  0.00            
ATOM   1240 BHNa GLY X 590     102.800 181.860  60.540  0.00  0.00            
ATOM   1241 BHNa LEU X 591     100.820 184.730  59.060  0.00  0.00            
ATOM   1242 SHAC LEU X 591     102.390 187.030  57.580  0.00  0.00            
ATOM   1243 BHNa LEU X 592      98.170 183.720  59.480  0.00  0.00            
ATOM   1244 SHAC LEU X 592      96.970 182.000  57.100  0.00  0.00            
ATOM   1245 BHNa ILE X 593      98.860 183.240  63.880  0.00  0.00            
ATOM   1246 SHAC ILE X 593      96.760 183.510  66.150  0.00  0.00            
ATOM   1247 BTNd GLY X 594      98.040 179.630  63.620  0.00  0.00            
ATOM   1248 BCP5 GLY X 595     101.160 178.670  64.650  0.00  0.00            
ATOM   1249 BSP5 ILE X 596     100.530 175.610  65.020  0.00  0.00            
ATOM   1250 SSAC ILE X 596     100.810 174.360  62.190  0.00  0.00            
ATOM   1251 BSP5 ASP X 597     100.820 174.260  67.700  0.00  0.00            
ATOM   1252 SSQa ASP X 597     102.730 175.740  69.700  0.00  0.00            
ATOM   1253 BSP5 PHE X 598     101.390 171.160  67.380  0.00  0.00            
ATOM   1254 SSSC PHE X 598      99.760 169.950  65.330  0.00  0.00            
ATOM   1255 SSSC PHE X 598      99.720 169.600  62.650  0.00  0.00            
ATOM   1256 SSSC PHE X 598      97.720 168.600  64.170  0.00  0.00            
ATOM   1257 BSP5 LYS X 599     103.900 169.140  67.650  0.00  0.00            
ATOM   1258 SSC3 LYS X 599     105.480 169.910  64.920  0.00  0.00            
ATOM   1259 SSQd LYS X 599     108.150 170.560  64.040  0.00  0.00            
ATOM   1260 BCP5 GLN X 600     105.230 166.780  68.960  0.00  0.00            
ATOM   1261 SCP4 GLN X 600     108.960 167.740  68.590  0.00  0.00            
ATOM   1262 BCP5 PHE X 601     102.970 164.410  68.360  0.00  0.00            
ATOM   1263 SCSC PHE X 601     101.400 164.780  65.560  0.00  0.00            
ATOM   1264 SCSC PHE X 601      99.100 163.580  64.800  0.00  0.00            
ATOM   1265 SCSC PHE X 601     100.450 165.150  63.060  0.00  0.00            
ATOM   1266 BCP4 ALA X 602     104.200 161.810  69.050  0.00  0.00            
ATOM   1267 BCP5 VAL X 603     105.230 159.200  68.940  0.00  0.00            
ATOM   1268 SCAC VAL X 603     106.580 158.080  66.950  0.00  0.00            
ATOM   1269 BCP5 THR X 604     103.530 156.960  71.380  0.00  0.00            
ATOM   1270 SCP1 THR X 604     102.170 158.700  72.760  0.00  0.00            
ATOM   1271 BCP5 LEU X 605     104.280 153.640  71.230  0.00  0.00            
ATOM   1272 SCAC LEU X 605     106.010 153.650  68.930  0.00  0.00            
ATOM   1273 BSP5 ARG X 606     104.100 150.850  73.480  0.00  0.00            
ATOM   1274 SSN0 ARG X 606     101.200 150.020  73.640  0.00  0.00            
ATOM   1275 SSQd ARG X 606      98.030 149.000  74.270  0.00  0.00            
ATOM   1276 BSP5 ASP X 607     106.430 150.940  74.930  0.00  0.00            
ATOM   1277 SSQa ASP X 607     108.560 148.140  74.490  0.00  0.00            
ATOM   1278 BSP4 ALA X 608     106.350 152.490  77.280  0.00  0.00            
ATOM   1279 BSP5 GLN X 609     103.650 154.660  77.000  0.00  0.00            
ATOM   1280 SSP4 GLN X 609     104.340 158.430  78.200  0.00  0.00            
ATOM   1281 BSP5 GLY X 610     101.670 154.760  75.510  0.00  0.00            
ATOM   1282 BSP5 ASP X 611      98.820 154.470  74.580  0.00  0.00            
ATOM   1283 SSQa ASP X 611      96.830 153.790  76.900  0.00  0.00            
ATOM   1284 BSP5 ILE X 612      98.940 155.140  70.750  0.00  0.00            
ATOM   1285 SSAC ILE X 612      96.720 157.270  71.090  0.00  0.00            
ATOM   1286 BCNa PRO X 613      99.120 152.490  69.580  0.00  0.00            
ATOM   1287 SCAC PRO X 613      96.270 151.670  68.360  0.00  0.00            
ATOM   1288 BHN0 ALA X 614     101.360 151.400  67.650  0.00  0.00            
ATOM   1289 BHNd VAL X 615     100.020 152.040  64.750  0.00  0.00            
ATOM   1290 SHAC VAL X 615     100.720 151.180  62.350  0.00  0.00            
ATOM   1291 BHNd VAL X 616      99.280 155.440  65.450  0.00  0.00            
ATOM   1292 SHAC VAL X 616      96.700 155.980  65.200  0.00  0.00            
ATOM   1293 BHNd MET X 617     102.110 156.280  66.540  0.00  0.00            
ATOM   1294 SHC5 MET X 617      99.940 159.370  68.260  0.00  0.00            
ATOM   1295 BHN0 HIS X 618     103.840 155.600  63.410  0.00  0.00            
ATOM   1296 SHSC HIS X 618     104.900 152.920  64.300  0.00  0.00            
ATOM   1297 SHSP HIS X 618     107.500 152.190  64.310  0.00  0.00            
ATOM   1298 SHSP HIS X 618     105.570 150.310  64.300  0.00  0.00            
ATOM   1299 BHN0 TYR X 619     102.190 157.740  61.610  0.00  0.00            
ATOM   1300 SHSC TYR X 619      99.680 156.080  60.160  0.00  0.00            
ATOM   1301 SHSC TYR X 619      97.580 154.400  59.960  0.00  0.00            
ATOM   1302 SHSP TYR X 619      98.270 155.950  57.860  0.00  0.00            
ATOM   1303 BHN0 GLY X 620     103.090 160.490  63.460  0.00  0.00            
ATOM   1304 BHN0 VAL X 621     106.350 160.360  62.510  0.00  0.00            
ATOM   1305 SHAC VAL X 621     108.810 161.300  62.800  0.00  0.00            
ATOM   1306 BHN0 PHE X 622     105.640 161.100  58.950  0.00  0.00            
ATOM   1307 SHSC PHE X 622     106.600 161.360  56.050  0.00  0.00            
ATOM   1308 SHSC PHE X 622     106.560 160.230  53.600  0.00  0.00            
ATOM   1309 SHSC PHE X 622     108.800 161.450  54.490  0.00  0.00            
ATOM   1310 BHN0 ILE X 623     104.240 164.610  59.350  0.00  0.00            
ATOM   1311 SHAC ILE X 623     103.240 164.480  56.420  0.00  0.00            
ATOM   1312 BHN0 GLN X 624     106.810 165.980  60.380  0.00  0.00            
ATOM   1313 SHP4 GLN X 624     105.860 165.260  64.040  0.00  0.00            
ATOM   1314 BHN0 ASN X 625     109.070 165.310  57.300  0.00  0.00            
ATOM   1315 SHP5 ASN X 625     110.440 163.510  58.960  0.00  0.00            
ATOM   1316 BHN0 VAL X 626     106.930 167.020  55.120  0.00  0.00            
ATOM   1317 SHAC VAL X 626     106.340 166.120  52.700  0.00  0.00            
ATOM   1318 BHN0 PHE X 627     106.890 169.410  56.460  0.00  0.00            
ATOM   1319 SHSC PHE X 627     105.430 170.570  58.820  0.00  0.00            
ATOM   1320 SHSC PHE X 627     104.910 172.290  60.830  0.00  0.00            
ATOM   1321 SHSC PHE X 627     103.020 170.540  60.030  0.00  0.00            
ATOM   1322 BHN0 ASP X 628     110.720 170.160  56.320  0.00  0.00            
ATOM   1323 SHQa ASP X 628     111.270 169.480  59.290  0.00  0.00            
ATOM   1324 BHN0 PHE X 629     110.940 170.010  52.960  0.00  0.00            
ATOM   1325 SHSC PHE X 629     111.140 167.820  50.880  0.00  0.00            
ATOM   1326 SHSC PHE X 629     111.630 165.170  51.000  0.00  0.00            
ATOM   1327 SHSC PHE X 629     111.630 166.440  48.620  0.00  0.00            
ATOM   1328 BHN0 LEU X 630     108.790 172.540  52.230  0.00  0.00            
ATOM   1329 SHAC LEU X 630     106.520 170.920  50.770  0.00  0.00            
ATOM   1330 BHN0 ILE X 631     109.590 174.510  54.120  0.00  0.00            
ATOM   1331 SHAC ILE X 631     108.280 174.510  56.930  0.00  0.00            
ATOM   1332 BHN0 VAL X 632     113.080 174.700  52.880  0.00  0.00            
ATOM   1333 SHAC VAL X 632     114.620 173.380  54.580  0.00  0.00            
ATOM   1334 BHC5 ALA X 633     112.250 175.790  49.850  0.00  0.00            
ATOM   1335 BHN0 PHE X 634     110.510 179.200  51.110  0.00  0.00            
ATOM   1336 SHSC PHE X 634     108.260 180.580  49.610  0.00  0.00            
ATOM   1337 SHSC PHE X 634     106.410 182.500  49.180  0.00  0.00            
ATOM   1338 SHSC PHE X 634     107.960 181.640  47.140  0.00  0.00            
ATOM   1339 BHN0 ALA X 635     113.080 180.600  52.240  0.00  0.00            
ATOM   1340 BHNa ILE X 636     115.050 180.520  49.290  0.00  0.00            
ATOM   1341 SHAC ILE X 636     117.670 180.340  50.950  0.00  0.00            
ATOM   1342 BHNa PHE X 637     112.570 182.470  47.130  0.00  0.00            
ATOM   1343 SHSC PHE X 637     112.250 180.070  45.210  0.00  0.00            
ATOM   1344 SHSC PHE X 637     110.020 179.700  43.730  0.00  0.00            
ATOM   1345 SHSC PHE X 637     111.210 177.590  44.940  0.00  0.00            
ATOM   1346 BHNa MET X 638     112.710 185.220  48.800  0.00  0.00            
ATOM   1347 SHC5 MET X 638     110.740 184.970  51.020  0.00  0.00            
ATOM   1348 BTN0 ALA X 639     114.050 186.970  46.140  0.00  0.00            
ATOM   1349 BHNd ILE X 640     116.580 189.420  46.110  0.00  0.00            
ATOM   1350 SHAC ILE X 640     116.480 190.150  49.120  0.00  0.00            
ATOM   1351 BHNd LYS X 641     118.290 187.980  44.030  0.00  0.00            
ATOM   1352 SHC3 LYS X 641     116.960 187.000  41.200  0.00  0.00            
ATOM   1353 SHQd LYS X 641     115.510 187.460  39.160  0.00  0.00            
ATOM   1354 BHNd LEU X 642     120.360 186.010  46.270  0.00  0.00            
ATOM   1355 SHAC LEU X 642     121.060 188.150  47.890  0.00  0.00            
ATOM   1356 BHNd ILE X 643     118.130 184.320  47.690  0.00  0.00            
ATOM   1357 SHAC ILE X 643     117.540 185.460  50.510  0.00  0.00            
ATOM   1358 BTNd ASN X 644     117.190 182.530  44.820  0.00  0.00            
ATOM   1359 STP5 ASN X 644     117.680 182.680  42.200  0.00  0.00            
ATOM   1360 BHNd LYS X 645     118.600 179.940  46.200  0.00  0.00            
ATOM   1361 SHC3 LYS X 645     121.000 178.440  46.130  0.00  0.00            
ATOM   1362 SHQd LYS X 645     122.980 177.580  45.170  0.00  0.00            
ATOM   1363 BHNd LEU X 646     116.200 177.470  44.980  0.00  0.00            
ATOM   1364 SHAC LEU X 646     116.080 174.430  46.190  0.00  0.00            
ATOM   1365 BHNd ASN X 647     116.610 178.350  41.600  0.00  0.00            
ATOM   1366 SHP5 ASN X 647     114.120 179.170  40.390  0.00  0.00            
ATOM   1367 BHNd ARG X 648     119.550 177.730  41.510  0.00  0.00            
ATOM   1368 SHN0 ARG X 648     121.760 179.350  40.320  0.00  0.00            
ATOM   1369 SHQd ARG X 648     124.490 181.170  38.910  0.00  0.00            
ATOM   1370 BHNa LYS X 649     119.840 174.520  42.480  0.00  0.00            
ATOM   1371 SHC3 LYS X 649     121.040 173.260  45.410  0.00  0.00            
ATOM   1372 SHQd LYS X 649     120.300 171.650  46.880  0.00  0.00            
ATOM   1373 BHNa LYS X 650     117.840 173.200  39.880  0.00  0.00            
ATOM   1374 SHC3 LYS X 650     114.930 173.720  41.650  0.00  0.00            
ATOM   1375 SHQd LYS X 650     112.360 173.750  40.850  0.00  0.00            
ATOM   1376 BTNd GLU X 651     118.810 174.700  37.250  0.00  0.00            
ATOM   1377 STQa GLU X 651     114.780 174.720  36.600  0.00  0.00            
ATOM   1378 BSP5 GLU X 652     121.380 174.230  36.790  0.00  0.00            
ATOM   1379 SSQa GLU X 652     122.480 177.030  34.760  0.00  0.00            
ATOM   1380 BSNa PRO X 653     123.570 172.490  36.220  0.00  0.00            
ATOM   1381 SSAC PRO X 653     123.150 170.480  34.340  0.00  0.00            
ATOM   1382 BCP4 ALA X 654     125.400 171.770  38.750  0.00  0.00            
ATOM   1383 BSP4 ALA X 655     124.760 173.610  41.270  0.00  0.00            
ATOM   1384 BSP4 ALA X 656     125.210 173.600  43.330  0.00  0.00            
ATOM   1385 BCNa PRO X 657     125.910 169.790  44.950  0.00  0.00            
ATOM   1386 SCAC PRO X 657     125.230 171.360  47.560  0.00  0.00            
ATOM   1387 BTN0 ALA X 658     126.050 168.170  42.540  0.00  0.00            
ATOM   1388 BTN0 PRO X 659     123.960 166.490  39.910  0.00  0.00            
ATOM   1389 STAC PRO X 659     125.050 167.160  37.390  0.00  0.00            
ATOM   1390 BTNd THR X 660     121.020 169.250  39.460  0.00  0.00            
ATOM   1391 STP1 THR X 660     121.450 170.070  41.890  0.00  0.00            
ATOM   1392 BTNd LYS X 661     119.230 167.990  37.330  0.00  0.00            
ATOM   1393 STC3 LYS X 661     118.240 170.320  35.650  0.00  0.00            
ATOM   1394 STQd LYS X 661     118.120 170.740  32.980  0.00  0.00            
ATOM   1395 BTNd GLU X 662     119.480 164.280  38.820  0.00  0.00            
ATOM   1396 STQa GLU X 662     119.920 165.360  42.400  0.00  0.00            
ATOM   1397 BTNd GLU X 663     117.620 162.950  36.980  0.00  0.00            
ATOM   1398 STQa GLU X 663     115.530 165.610  35.210  0.00  0.00            
ATOM   1399 BHNd VAL X 664     118.980 162.160  34.070  0.00  0.00            
ATOM   1400 SHAC VAL X 664     116.810 161.550  32.690  0.00  0.00            
ATOM   1401 BHNd LEU X 665     121.220 164.870  33.810  0.00  0.00            
ATOM   1402 SHAC LEU X 665     120.000 166.790  31.780  0.00  0.00            
ATOM   1403 BHNd LEU X 666     123.830 163.280  34.640  0.00  0.00            
ATOM   1404 SHAC LEU X 666     127.240 163.730  34.650  0.00  0.00            
ATOM   1405 BHNd THR X 667     123.290 160.690  32.090  0.00  0.00            
ATOM   1406 SHP1 THR X 667     124.710 158.530  31.820  0.00  0.00            
ATOM   1407 BHN0 GLU X 668     123.310 162.820  29.330  0.00  0.00            
ATOM   1408 SHQa GLU X 668     119.500 162.910  28.750  0.00  0.00            
ATOM   1409 BHN0 ILE X 669     125.950 164.140  29.930  0.00  0.00            
ATOM   1410 SHAC ILE X 669     125.330 167.010  30.920  0.00  0.00            
ATOM   1411 BHN0 ARG X 670     128.140 161.200  29.620  0.00  0.00            
ATOM   1412 SHN0 ARG X 670     129.760 160.360  32.430  0.00  0.00            
ATOM   1413 SHQd ARG X 670     128.620 158.920  35.470  0.00  0.00            
ATOM   1414 BHN0 ASP X 671     127.260 160.800  26.400  0.00  0.00            
ATOM   1415 SHQa ASP X 671     124.690 159.240  26.590  0.00  0.00            
ATOM   1416 BHN0 LEU X 672     128.190 164.110  24.980  0.00  0.00            
ATOM   1417 SHAC LEU X 672     126.080 166.330  25.670  0.00  0.00            
ATOM   1418 BHN0 LEU X 673     131.010 163.900  25.610  0.00  0.00            
ATOM   1419 SHAC LEU X 673     131.320 164.350  28.790  0.00  0.00            
ATOM   1420 BHN0 LYS X 674     131.800 160.570  23.740  0.00  0.00            
ATOM   1421 SHC3 LYS X 674     130.900 158.150  24.880  0.00  0.00            
ATOM   1422 SHQd LYS X 674     131.860 156.120  26.630  0.00  0.00            
ATOM   1423 BHNa GLU X 675     130.800 161.970  20.210  0.00  0.00            
ATOM   1424 SHQa GLU X 675     130.300 157.810  19.620  0.00  0.00            
ATOM   1425 BHNa GLN X 676     132.470 163.640  19.830  0.00  0.00            
ATOM   1426 SHP4 GLN X 676     132.260 167.390  18.050  0.00  0.00            
ATOM   1427 BHNa ASN X 677     135.740 160.890  19.880  0.00  0.00            
ATOM   1428 SHP5 ASN X 677     135.980 158.870  22.390  0.00  0.00            
ATOM   1429 BHNa ASN X 678     134.670 159.370  17.490  0.00  0.00            
ATOM   1430 SHP5 ASN X 678     136.470 157.620  16.070  0.00  0.00            
ATOM   1431 BCP5 ARG X 679     134.200 162.980  14.930  0.00  0.00            
ATOM   1432 SCN0 ARG X 679     131.000 162.900  15.510  0.00  0.00            
ATOM   1433 SCQd ARG X 679     128.150 162.340  16.120  0.00  0.00            
ATOM   1434 BCQa SER X 680     136.660 162.500  13.530  0.00  0.00            
ATOM   1435 SCP1 SER X 680     139.040 161.470  14.420  0.00  0.00            
END
